# Supplementary material for: A damping circadian clock drives weak oscillations in metabolism and locomotor activity of aphids (Acyrthosiphon pisum)
Source: Sci Rep. 2017 Nov 2;7:14906. doi: 10.1038/s41598-017-15014-3 (PMC5668311; doi:10.1038/s41598-017-15014-3)
Supplement: Supplementary file 2 — Dataset1B [file 41598_2017_15014_MOESM2_ESM.xlsx]

## Sheet: Tabelle1
analysis	treatment	indiviudal	analysed period
mean activity nymphs	LD	1	day 1-7
mean activity nymphs	LD	3	day 1-7
mean activity nymphs	LD	6	day 1-7
mean activity nymphs	LD	8	day 1-7
mean activity nymphs	LD	9	day 1-7
mean activity nymphs	LD	10	day 1-7
mean activity nymphs	LD	13	day 1-7
mean activity nymphs	LD	14	day 1-7
mean activity nymphs	LD	17	day 1-7
mean activity nymphs	LD	18	day 1-7
mean activity nymphs	LD	19	day 1-7
mean activity nymphs	LD	20	day 1-7
mean activity nymphs	LD	21	day 1-7
mean activity nymphs	LD	26	day 1-7
mean activity nymphs	LD	27	day 1-7
mean activity nymphs	LD	30	day 1-7
mean activity nymphs	LD	31	day 1-7
mean activity nymphs	LD - DD	1	day 1-7
mean activity nymphs	LD - DD	2	day 1-7
mean activity nymphs	LD - DD	3	day 1-7
mean activity nymphs	LD - DD	5	day 1-7
mean activity nymphs	LD - DD	7	day 1-7
mean activity nymphs	LD - DD	8	day 1-7
mean activity nymphs	LD - DD	10	day 1-7
mean activity nymphs	LD - DD	11	day 1-7
mean activity nymphs	LD - DD	12	day 1-7
mean activity nymphs	LD - DD	18	day 1-7
mean activity nymphs	LD - DD	19	day 1-7
mean activity nymphs	LD - DD	20	day 1-7
mean activity nymphs	LD - DD	22	day 1-7
mean activity nymphs	LD - DD	24	day 1-7
mean activity nymphs	LD - DD	25	day 1-7
mean activity nymphs	LD - DD	27	day 1-7
mean activity nymphs	LD - DD	28	day 1-7
mean activity nymphs	LD - DD	29	day 1-7
mean activity nymphs	LD - DD	30	day 1-7
mean activity nymphs	LD - DD	31	day 1-7
mean activity adults	LD	1	day 13 - 23
mean activity adults	LD	3	day 13 - 23
mean activity adults	LD	6	day 13 - 23
mean activity adults	LD	13	day 13 - 23
mean activity adults	LD	17	day 13 - 23
mean activity adults	LD	19	day 13 - 23
mean activity adults	LD	20	day 13 - 23
mean activity adults	LD	21	day 13 - 23
mean activity adults	LD	26	day 13 - 23
mean activity adults	LD	27	day 13 - 23
periodogramm analysis	LD	1	day 13 -23
periodogramm analysis	LD	3	day 22 -28
periodogramm analysis	LD	8	day 13 - 18
periodogramm analysis	LD	9	day 13 - 19
periodogramm analysis	LD	10	day 13 - 18
periodogramm analysis	LD	13	day 14 - 28
periodogramm analysis	LD	14	day 15 - 19
periodogramm analysis	LD	17	day 13 - 24
periodogramm analysis	LD	18	day 13 - 19
periodogramm analysis	LD	19	day 13 - 24
periodogramm analysis	LD	20	day 17 - 25
periodogramm analysis	LD	21	day 19 - 24
periodogramm analysis	LD	26	day 15 - 23
periodogramm analysis	LD	30	day 13 - 17
periodogramm analysis	LD	32	day 13 - 19
periodogramm analysis	LD - DD	1	day 19 - 28
periodogramm analysis	LD - DD	2	day 17 - 28
periodogramm analysis	LD - DD	3	day 18 - 23
periodogramm analysis	LD - DD	5	day 17 - 21
periodogramm analysis	LD - DD	7	day 19 - 25
periodogramm analysis	LD - DD	10	day 22 - 28
periodogramm analysis	LD - DD	11	day 16 - 25
periodogramm analysis	LD - DD	12	day 21 - 25
periodogramm analysis	LD - DD	19	day 15 - 21
periodogramm analysis	LD - DD	22	day 16 - 21
periodogramm analysis	LD - DD	24	day 16 - 21
periodogramm analysis	LD - DD	28	day 20 - 28
periodogramm analysis	LD - DD	29	day 16 - 27
periodogramm analysis	LD - DD	30	day 15 - 28
periodogramm analysis	LD - DD	31	day 14 - 23
