# Supplementary material for: A damping circadian clock drives weak oscillations in metabolism and locomotor activity of aphids (Acyrthosiphon pisum)
Source: Sci Rep. 2017 Nov 2;7:14906. doi: 10.1038/s41598-017-15014-3 (PMC5668311; doi:10.1038/s41598-017-15014-3)
Supplement: Supplementary file 3 — Dataset2A [file 41598_2017_15014_MOESM3_ESM.csv]

measurement	person	day	time	treatment	ID	drops	exuviae	morph	new_ex
1	Anna	1	8	LD	31	0	0	F	0
1	Anna	1	8	LD	32	0	0	F	0
1	Anna	1	8	LD	33	0	0	F	0
1	Anna	1	8	LD	34	1	0	F	0
1	Anna	1	8	LD	35	1	0	F	0
1	Anna	1	8	LD	36	0	0	U	0
1	Anna	1	8	LD	37	4	0	F	0
1	Anna	1	8	LD	38	1	0	F	0
1	Anna	1	8	LD	39	0	0	F	0
1	Anna	1	8	LD	40	0	0	F	0
1	Anna	1	8	LD	41	1	0	U	0
1	Anna	1	8	LD	42	1	0	F	0
1	Anna	1	8	LD	43	0	0	U	0
1	Anna	1	8	LD	44	0	0	F	0
1	Anna	1	8	LD	45	1	0	U	0
1	Anna	1	8	LD	46	1	0	F	0
1	Anna	1	8	LD	47	1	0	U	0
1	Anna	1	8	LD	48	3	0	F	0
1	Anna	1	8	LD	49	1	0	F	0
1	Anna	1	8	LD	50	1	0	U	0
1	Anna	1	8	LD	51	0	0	F	0
1	Anna	1	8	LD	52	1	0	F	0
1	Anna	1	8	LD	53	2	0	U	0
1	Anna	1	8	LD	54	2	0	F	0
1	Anna	1	8	LD	55	0	0	F	0
1	Anna	1	8	LD	56	0	0	F	0
1	Anna	1	8	LD	57	2	0	F	0
1	Anna	1	8	LD	58	0	0	F	0
1	Anna	1	8	LD	59	0	0	F	0
1	Anna	1	8	LD	60	1	0	NA	0
1	Anna	1	8	DD	1	0	0	F	0
1	Anna	1	8	DD	2	2	0	F	0
1	Anna	1	8	DD	3	1	0	F	0
1	Anna	1	8	DD	4	1	0	F	0
1	Anna	1	8	DD	5	0	0	F	0
1	Anna	1	8	DD	6	0	0	F	0
1	Anna	1	8	DD	7	0	0	U	0
1	Anna	1	8	DD	8	0	0	F	0
1	Anna	1	8	DD	9	2	0	U	0
1	Anna	1	8	DD	10	2	0	U	0
1	Anna	1	8	DD	11	0	0	F	0
1	Anna	1	8	DD	12	0	0	F	0
1	Anna	1	8	DD	13	0	0	NA	0
1	Anna	1	8	DD	14	0	0	F	0
1	Anna	1	8	DD	15	0	0	F	0
1	Anna	1	8	DD	16	0	0	F	0
1	Anna	1	8	DD	17	2	0	F	0
1	Anna	1	8	DD	18	0	0	U	0
1	Anna	1	8	DD	19	1	0	F	0
1	Anna	1	8	DD	20	0	0	NA	0
1	Anna	1	8	DD	21	0	0	F	0
1	Anna	1	8	DD	22	0	0	U	0
1	Anna	1	8	DD	23	1	0	U	0
1	Anna	1	8	DD	24	0	0	U	0
1	Anna	1	8	DD	25	0	0	U	0
1	Anna	1	8	DD	26	0	0	NA	0
1	Anna	1	8	DD	27	2	0	F	0
1	Anna	1	8	DD	28	1	0	F	0
1	Anna	1	8	DD	29	0	0	U	0
1	Anna	1	8	DD	30	0	0	F	0
1	Anna	1	8	DD	31	0	0	F	0
1	Anna	1	8	DD	32	0	0	F	0
1	Anna	1	8	DD	33	1	0	U	0
1	Anna	1	8	DD	34	0	0	F	0
1	Anna	1	8	DD	35	0	0	U	0
1	Anna	1	8	DD	36	3	0	F	0
1	Anna	1	8	DD	37	2	0	F	0
1	Anna	1	8	DD	38	0	0	F	0
1	Anna	1	8	DD	39	0	0	U	0
1	Anna	1	8	DD	40	1	0	F	0
1	Anna	1	8	DD	41	1	0	F	0
1	Anna	1	8	DD	42	0	0	F	0
1	Anna	1	8	DD	43	0	0	F	0
1	Anna	1	8	DD	44	0	0	F	0
1	Anna	1	8	DD	45	1	0	F	0
1	Anna	1	8	DD	46	0	0	F	0
1	Anna	1	8	DD	47	0	0	F	0
1	Anna	1	8	DD	48	0	0	F	0
1	Anna	1	8	DD	49	0	0	F	0
1	Anna	1	8	DD	50	0	0	F	0
1	Anna	1	8	DD	51	0	0	F	0
1	Anna	1	8	DD	52	1	0	F	0
1	Anna	1	8	DD	53	0	0	U	0
1	Anna	1	8	DD	54	1	0	NA	0
1	Anna	1	8	DD	55	1	0	F	0
1	Anna	1	8	DD	56	0	0	F	0
1	Anna	1	8	DD	57	4	0	F	0
1	Anna	1	8	DD	58	1	0	F	0
1	Anna	1	8	DD	59	0	0	F	0
1	Anna	1	8	DD	60	1	0	NA	0
2	Jens	1	11	LD	31	0	0	F	0
2	Jens	1	11	LD	32	1	0	F	0
2	Jens	1	11	LD	33	1	0	F	0
2	Jens	1	11	LD	34	1	0	F	0
2	Jens	1	11	LD	35	1	0	F	0
2	Jens	1	11	LD	36	0	0	U	0
2	Jens	1	11	LD	37	2	0	F	0
2	Jens	1	11	LD	38	1	0	F	0
2	Jens	1	11	LD	39	2	0	F	0
2	Jens	1	11	LD	40	1	0	F	0
2	Jens	1	11	LD	41	1	0	U	0
2	Jens	1	11	LD	42	1	0	F	0
2	Jens	1	11	LD	43	0	0	U	0
2	Jens	1	11	LD	44	2	0	F	0
2	Jens	1	11	LD	45	0	0	U	0
2	Jens	1	11	LD	46	1	0	F	0
2	Jens	1	11	LD	47	0	0	U	0
2	Jens	1	11	LD	48	2	0	F	0
2	Jens	1	11	LD	49	1	0	F	0
2	Jens	1	11	LD	50	0	0	U	0
2	Jens	1	11	LD	51	1	0	F	0
2	Jens	1	11	LD	52	1	0	F	0
2	Jens	1	11	LD	53	0	1	U	1
2	Jens	1	11	LD	54	1	0	F	0
2	Jens	1	11	LD	55	0	0	F	0
2	Jens	1	11	LD	56	1	0	F	0
2	Jens	1	11	LD	57	0	0	F	0
2	Jens	1	11	LD	58	0	0	F	0
2	Jens	1	11	LD	59	0	0	F	0
2	Jens	1	11	LD	60	0	0	NA	0
2	Jens	1	11	DD	1	0	0	F	0
2	Jens	1	11	DD	2	0	0	F	0
2	Jens	1	11	DD	3	0	0	F	0
2	Jens	1	11	DD	4	1	0	F	0
2	Jens	1	11	DD	5	0	0	F	0
2	Jens	1	11	DD	6	0	0	F	0
2	Jens	1	11	DD	7	0	0	U	0
2	Jens	1	11	DD	8	0	0	F	0
2	Jens	1	11	DD	9	0	0	U	0
2	Jens	1	11	DD	10	2	0	U	0
2	Jens	1	11	DD	11	0	0	F	0
2	Jens	1	11	DD	12	0	0	F	0
2	Jens	1	11	DD	13	0	0	NA	0
2	Jens	1	11	DD	14	1	0	F	0
2	Jens	1	11	DD	15	1	0	F	0
2	Jens	1	11	DD	16	0	0	F	0
2	Jens	1	11	DD	17	0	0	F	0
2	Jens	1	11	DD	18	1	0	U	0
2	Jens	1	11	DD	19	0	0	F	0
2	Jens	1	11	DD	20	0	0	NA	0
2	Jens	1	11	DD	21	1	0	F	0
2	Jens	1	11	DD	22	1	0	U	0
2	Jens	1	11	DD	23	1	0	U	0
2	Jens	1	11	DD	24	0	0	U	0
2	Jens	1	11	DD	25	1	0	U	0
2	Jens	1	11	DD	26	0	0	NA	0
2	Jens	1	11	DD	27	0	0	F	0
2	Jens	1	11	DD	28	0	0	F	0
2	Jens	1	11	DD	29	0	0	U	0
2	Jens	1	11	DD	30	0	0	F	0
2	Jens	1	11	DD	31	1	0	F	0
2	Jens	1	11	DD	32	0	0	F	0
2	Jens	1	11	DD	33	1	0	U	0
2	Jens	1	11	DD	34	0	0	F	0
2	Jens	1	11	DD	35	1	0	U	0
2	Jens	1	11	DD	36	1	0	F	0
2	Jens	1	11	DD	37	1	0	F	0
2	Jens	1	11	DD	38	2	0	F	0
2	Jens	1	11	DD	39	0	0	U	0
2	Jens	1	11	DD	40	0	0	F	0
2	Jens	1	11	DD	41	0	0	F	0
2	Jens	1	11	DD	42	0	0	F	0
2	Jens	1	11	DD	43	0	0	F	0
2	Jens	1	11	DD	44	0	0	F	0
2	Jens	1	11	DD	45	0	0	F	0
2	Jens	1	11	DD	46	0	0	F	0
2	Jens	1	11	DD	47	0	0	F	0
2	Jens	1	11	DD	48	0	0	F	0
2	Jens	1	11	DD	49	1	0	F	0
2	Jens	1	11	DD	50	0	0	F	0
2	Jens	1	11	DD	51	1	0	F	0
2	Jens	1	11	DD	52	0	0	F	0
2	Jens	1	11	DD	53	0	0	U	0
2	Jens	1	11	DD	54	0	0	NA	0
2	Jens	1	11	DD	55	0	0	F	0
2	Jens	1	11	DD	56	1	0	F	0
2	Jens	1	11	DD	57	1	0	F	0
2	Jens	1	11	DD	58	0	0	F	0
2	Jens	1	11	DD	59	0	0	F	0
2	Jens	1	11	DD	60	0	0	NA	0
3	Sebastian	1	14	LD	31	0	0	F	0
3	Sebastian	1	14	LD	32	1	0	F	0
3	Sebastian	1	14	LD	33	1	0	F	0
3	Sebastian	1	14	LD	34	1	0	F	0
3	Sebastian	1	14	LD	35	0	0	F	0
3	Sebastian	1	14	LD	36	0	0	U	0
3	Sebastian	1	14	LD	37	0	0	F	0
3	Sebastian	1	14	LD	38	1	0	F	0
3	Sebastian	1	14	LD	39	0	1	F	1
3	Sebastian	1	14	LD	40	1	0	F	0
3	Sebastian	1	14	LD	41	1	0	U	0
3	Sebastian	1	14	LD	42	0	0	F	0
3	Sebastian	1	14	LD	43	2	0	U	0
3	Sebastian	1	14	LD	44	0	0	F	0
3	Sebastian	1	14	LD	45	1	0	U	0
3	Sebastian	1	14	LD	46	0	0	F	0
3	Sebastian	1	14	LD	47	1	0	U	0
3	Sebastian	1	14	LD	48	0	0	F	0
3	Sebastian	1	14	LD	49	0	0	F	0
3	Sebastian	1	14	LD	50	1	0	U	0
3	Sebastian	1	14	LD	51	1	0	F	0
3	Sebastian	1	14	LD	52	0	0	F	0
3	Sebastian	1	14	LD	53	0	0	U	0
3	Sebastian	1	14	LD	54	1	0	F	0
3	Sebastian	1	14	LD	55	0	0	F	0
3	Sebastian	1	14	LD	56	1	0	F	0
3	Sebastian	1	14	LD	57	1	0	F	0
3	Sebastian	1	14	LD	58	0	0	F	0
3	Sebastian	1	14	LD	59	1	0	F	0
3	Sebastian	1	14	LD	60	0	0	NA	0
3	Sebastian	1	14	DD	1	0	0	F	0
3	Sebastian	1	14	DD	2	1	0	F	0
3	Sebastian	1	14	DD	3	0	0	F	0
3	Sebastian	1	14	DD	4	0	0	F	0
3	Sebastian	1	14	DD	5	0	0	F	0
3	Sebastian	1	14	DD	6	0	0	F	0
3	Sebastian	1	14	DD	7	0	0	U	0
3	Sebastian	1	14	DD	8	3	1	F	1
3	Sebastian	1	14	DD	9	0	0	U	0
3	Sebastian	1	14	DD	10	1	0	U	0
3	Sebastian	1	14	DD	11	0	0	F	0
3	Sebastian	1	14	DD	12	0	0	F	0
3	Sebastian	1	14	DD	13	0	0	NA	0
3	Sebastian	1	14	DD	14	0	0	F	0
3	Sebastian	1	14	DD	15	0	0	F	0
3	Sebastian	1	14	DD	16	1	0	F	0
3	Sebastian	1	14	DD	17	0	0	F	0
3	Sebastian	1	14	DD	18	2	0	U	0
3	Sebastian	1	14	DD	19	0	0	F	0
3	Sebastian	1	14	DD	20	0	0	NA	0
3	Sebastian	1	14	DD	21	0	0	F	0
3	Sebastian	1	14	DD	22	1	0	U	0
3	Sebastian	1	14	DD	23	0	0	U	0
3	Sebastian	1	14	DD	24	0	0	U	0
3	Sebastian	1	14	DD	25	1	0	U	0
3	Sebastian	1	14	DD	26	0	1	NA	1
3	Sebastian	1	14	DD	27	1	0	F	0
3	Sebastian	1	14	DD	28	0	0	F	0
3	Sebastian	1	14	DD	29	1	0	U	0
3	Sebastian	1	14	DD	30	0	0	F	0
3	Sebastian	1	14	DD	31	0	0	F	0
3	Sebastian	1	14	DD	32	1	0	F	0
3	Sebastian	1	14	DD	33	0	0	U	0
3	Sebastian	1	14	DD	34	0	0	F	0
3	Sebastian	1	14	DD	35	0	1	U	1
3	Sebastian	1	14	DD	36	0	0	F	0
3	Sebastian	1	14	DD	37	0	0	F	0
3	Sebastian	1	14	DD	38	0	0	F	0
3	Sebastian	1	14	DD	39	0	0	U	0
3	Sebastian	1	14	DD	40	0	0	F	0
3	Sebastian	1	14	DD	41	1	0	F	0
3	Sebastian	1	14	DD	42	0	0	F	0
3	Sebastian	1	14	DD	43	0	0	F	0
3	Sebastian	1	14	DD	44	1	0	F	0
3	Sebastian	1	14	DD	45	0	0	F	0
3	Sebastian	1	14	DD	46	1	0	F	0
3	Sebastian	1	14	DD	47	1	0	F	0
3	Sebastian	1	14	DD	48	2	0	F	0
3	Sebastian	1	14	DD	49	0	0	F	0
3	Sebastian	1	14	DD	50	1	0	F	0
3	Sebastian	1	14	DD	51	1	0	F	0
3	Sebastian	1	14	DD	52	0	0	F	0
3	Sebastian	1	14	DD	53	0	0	U	0
3	Sebastian	1	14	DD	54	1	0	NA	0
3	Sebastian	1	14	DD	55	0	0	F	0
3	Sebastian	1	14	DD	56	0	0	F	0
3	Sebastian	1	14	DD	57	0	0	F	0
3	Sebastian	1	14	DD	58	1	0	F	0
3	Sebastian	1	14	DD	59	1	0	F	0
3	Sebastian	1	14	DD	60	1	0	NA	0
4	Laura	1	17	LD	31	0	0	F	0
4	Laura	1	17	LD	32	0	0	F	1
4	Laura	1	17	LD	33	1	0	F	0
4	Laura	1	17	LD	34	1	1	F	1
4	Laura	1	17	LD	35	1	0	F	0
4	Laura	1	17	LD	36	1	0	U	0
4	Laura	1	17	LD	37	1	0	F	0
4	Laura	1	17	LD	38	0	0	F	0
4	Laura	1	17	LD	39	1	1	F	0
4	Laura	1	17	LD	40	1	0	F	0
4	Laura	1	17	LD	41	1	0	U	0
4	Laura	1	17	LD	42	1	0	F	0
4	Laura	1	17	LD	43	2	0	U	0
4	Laura	1	17	LD	44	1	0	F	0
4	Laura	1	17	LD	45	1	0	U	0
4	Laura	1	17	LD	46	1	0	F	0
4	Laura	1	17	LD	47	1	0	U	0
4	Laura	1	17	LD	48	1	1	F	1
4	Laura	1	17	LD	49	1	0	F	0
4	Laura	1	17	LD	50	2	1	U	1
4	Laura	1	17	LD	51	2	0	F	0
4	Laura	1	17	LD	52	4	0	F	0
4	Laura	1	17	LD	53	1	1	U	0
4	Laura	1	17	LD	54	1	0	F	0
4	Laura	1	17	LD	55	0	0	F	0
4	Laura	1	17	LD	56	0	0	F	0
4	Laura	1	17	LD	57	0	0	F	0
4	Laura	1	17	LD	58	1	0	F	0
4	Laura	1	17	LD	59	1	0	F	0
4	Laura	1	17	LD	60	0	0	NA	0
4	Laura	1	17	DD	1	0	0	F	0
4	Laura	1	17	DD	2	2	0	F	0
4	Laura	1	17	DD	3	2	0	F	0
4	Laura	1	17	DD	4	2	0	F	0
4	Laura	1	17	DD	5	1	0	F	0
4	Laura	1	17	DD	6	1	0	F	0
4	Laura	1	17	DD	7	0	0	U	0
4	Laura	1	17	DD	8	0	0	F	0
4	Laura	1	17	DD	9	1	0	U	0
4	Laura	1	17	DD	10	0	1	U	1
4	Laura	1	17	DD	11	1	0	F	0
4	Laura	1	17	DD	12	0	0	F	0
4	Laura	1	17	DD	13	0	0	NA	0
4	Laura	1	17	DD	14	0	0	F	0
4	Laura	1	17	DD	15	0	0	F	0
4	Laura	1	17	DD	16	1	0	F	0
4	Laura	1	17	DD	17	0	0	F	0
4	Laura	1	17	DD	18	0	0	U	0
4	Laura	1	17	DD	19	3	0	F	0
4	Laura	1	17	DD	20	0	0	NA	0
4	Laura	1	17	DD	21	0	0	F	0
4	Laura	1	17	DD	22	1	0	U	0
4	Laura	1	17	DD	23	1	0	U	0
4	Laura	1	17	DD	24	1	1	U	1
4	Laura	1	17	DD	25	0	0	U	0
4	Laura	1	17	DD	26	0	1	NA	0
4	Laura	1	17	DD	27	0	0	F	0
4	Laura	1	17	DD	28	1	0	F	0
4	Laura	1	17	DD	29	0	0	U	0
4	Laura	1	17	DD	30	0	0	F	0
4	Laura	1	17	DD	31	0	0	F	0
4	Laura	1	17	DD	32	0	0	F	0
4	Laura	1	17	DD	33	0	0	U	0
4	Laura	1	17	DD	34	0	0	F	0
4	Laura	1	17	DD	35	0	1	U	0
4	Laura	1	17	DD	36	0	0	F	0
4	Laura	1	17	DD	37	0	0	F	0
4	Laura	1	17	DD	38	0	0	F	0
4	Laura	1	17	DD	39	0	0	U	0
4	Laura	1	17	DD	40	0	0	F	0
4	Laura	1	17	DD	41	1	0	F	0
4	Laura	1	17	DD	42	0	0	F	0
4	Laura	1	17	DD	43	0	0	F	0
4	Laura	1	17	DD	44	0	0	F	0
4	Laura	1	17	DD	45	0	0	F	0
4	Laura	1	17	DD	46	0	0	F	0
4	Laura	1	17	DD	47	0	0	F	0
4	Laura	1	17	DD	48	0	0	F	0
4	Laura	1	17	DD	49	0	0	F	0
4	Laura	1	17	DD	50	0	0	F	0
4	Laura	1	17	DD	51	0	0	F	0
4	Laura	1	17	DD	52	0	0	F	0
4	Laura	1	17	DD	53	0	0	U	0
4	Laura	1	17	DD	54	0	0	NA	0
4	Laura	1	17	DD	55	0	0	F	0
4	Laura	1	17	DD	56	0	0	F	0
4	Laura	1	17	DD	57	1	0	F	0
4	Laura	1	17	DD	58	1	0	F	0
4	Laura	1	17	DD	59	1	0	F	0
4	Laura	1	17	DD	60	1	0	NA	0
5	Anna	1	20	LD	31	2	0	F	0
5	Anna	1	20	LD	32	0	1	F	0
5	Anna	1	20	LD	33	1	0	F	0
5	Anna	1	20	LD	34	0	1	F	0
5	Anna	1	20	LD	35	1	0	F	0
5	Anna	1	20	LD	36	3	0	U	0
5	Anna	1	20	LD	37	0	1	F	1
5	Anna	1	20	LD	38	0	1	F	1
5	Anna	1	20	LD	39	1	1	F	0
5	Anna	1	20	LD	40	0	0	F	0
5	Anna	1	20	LD	41	0	0	U	0
5	Anna	1	20	LD	42	0	0	F	0
5	Anna	1	20	LD	43	0	0	U	0
5	Anna	1	20	LD	44	0	0	F	0
5	Anna	1	20	LD	45	0	0	U	0
5	Anna	1	20	LD	46	0	0	F	0
5	Anna	1	20	LD	47	0	0	U	0
5	Anna	1	20	LD	48	1	1	F	0
5	Anna	1	20	LD	49	0	0	F	0
5	Anna	1	20	LD	50	0	1	U	0
5	Anna	1	20	LD	51	0	0	F	0
5	Anna	1	20	LD	52	0	0	F	0
5	Anna	1	20	LD	53	0	1	U	0
5	Anna	1	20	LD	54	1	1	F	1
5	Anna	1	20	LD	55	0	0	F	0
5	Anna	1	20	LD	56	1	1	F	1
5	Anna	1	20	LD	57	0	1	F	1
5	Anna	1	20	LD	58	0	0	F	0
5	Anna	1	20	LD	59	0	1	F	1
5	Anna	1	20	LD	60	0	0	NA	0
5	Anna	1	20	DD	1	2	1	F	1
5	Anna	1	20	DD	2	1	0	F	0
5	Anna	1	20	DD	3	2	0	F	0
5	Anna	1	20	DD	4	2	0	F	0
5	Anna	1	20	DD	5	3	0	F	0
5	Anna	1	20	DD	6	1	0	F	0
5	Anna	1	20	DD	7	1	0	U	0
5	Anna	1	20	DD	8	3	0	F	0
5	Anna	1	20	DD	9	0	0	U	0
5	Anna	1	20	DD	10	1	1	U	0
5	Anna	1	20	DD	11	1	0	F	0
5	Anna	1	20	DD	12	2	0	F	0
5	Anna	1	20	DD	13	2	0	NA	0
5	Anna	1	20	DD	14	1	0	F	0
5	Anna	1	20	DD	15	3	0	F	0
5	Anna	1	20	DD	16	2	0	F	0
5	Anna	1	20	DD	17	3	0	F	0
5	Anna	1	20	DD	18	4	0	U	0
5	Anna	1	20	DD	19	1	1	F	1
5	Anna	1	20	DD	20	1	0	NA	0
5	Anna	1	20	DD	21	4	0	F	0
5	Anna	1	20	DD	22	1	0	U	0
5	Anna	1	20	DD	23	2	0	U	0
5	Anna	1	20	DD	24	1	1	U	0
5	Anna	1	20	DD	25	1	0	U	0
5	Anna	1	20	DD	26	5	1	NA	0
5	Anna	1	20	DD	27	1	1	F	1
5	Anna	1	20	DD	28	2	0	F	0
5	Anna	1	20	DD	29	4	0	U	0
5	Anna	1	20	DD	30	0	1	F	1
5	Anna	1	20	DD	31	2	0	F	0
5	Anna	1	20	DD	32	1	0	F	0
5	Anna	1	20	DD	33	1	0	U	0
5	Anna	1	20	DD	34	4	0	F	0
5	Anna	1	20	DD	35	0	1	U	0
5	Anna	1	20	DD	36	2	0	F	0
5	Anna	1	20	DD	37	2	0	F	0
5	Anna	1	20	DD	38	0	0	F	0
5	Anna	1	20	DD	39	3	0	U	0
5	Anna	1	20	DD	40	3	0	F	0
5	Anna	1	20	DD	41	0	0	F	0
5	Anna	1	20	DD	42	2	0	F	0
5	Anna	1	20	DD	43	0	0	F	0
5	Anna	1	20	DD	44	4	0	F	0
5	Anna	1	20	DD	45	1	1	F	1
5	Anna	1	20	DD	46	2	0	F	0
5	Anna	1	20	DD	47	0	0	F	0
5	Anna	1	20	DD	48	2	0	F	0
5	Anna	1	20	DD	49	0	0	F	0
5	Anna	1	20	DD	50	1	0	F	0
5	Anna	1	20	DD	51	1	0	F	0
5	Anna	1	20	DD	52	0	0	F	0
5	Anna	1	20	DD	53	3	0	U	0
5	Anna	1	20	DD	54	2	1	NA	1
5	Anna	1	20	DD	55	1	0	F	0
5	Anna	1	20	DD	56	4	0	F	0
5	Anna	1	20	DD	57	0	1	F	1
5	Anna	1	20	DD	58	3	0	F	0
5	Anna	1	20	DD	59	1	0	F	0
5	Anna	1	20	DD	60	0	0	NA	0
6	Jens	1	23	LD	31	0	0	F	0
6	Jens	1	23	LD	32	0	1	F	0
6	Jens	1	23	LD	33	0	0	F	0
6	Jens	1	23	LD	34	1	0	F	0
6	Jens	1	23	LD	35	1	0	F	0
6	Jens	1	23	LD	36	0	0	U	0
6	Jens	1	23	LD	37	1	0	F	0
6	Jens	1	23	LD	38	0	1	F	0
6	Jens	1	23	LD	39	0	1	F	0
6	Jens	1	23	LD	40	1	0	F	0
6	Jens	1	23	LD	41	0	1	U	1
6	Jens	1	23	LD	42	1	0	F	0
6	Jens	1	23	LD	43	0	0	U	0
6	Jens	1	23	LD	44	0	1	F	1
6	Jens	1	23	LD	45	1	0	U	0
6	Jens	1	23	LD	46	1	0	F	0
6	Jens	1	23	LD	47	1	0	U	0
6	Jens	1	23	LD	48	0	1	F	0
6	Jens	1	23	LD	49	0	0	F	0
6	Jens	1	23	LD	50	0	0	U	0
6	Jens	1	23	LD	51	0	0	F	0
6	Jens	1	23	LD	52	0	0	F	0
6	Jens	1	23	LD	53	0	1	U	0
6	Jens	1	23	LD	54	0	1	F	0
6	Jens	1	23	LD	55	0	0	F	0
6	Jens	1	23	LD	56	0	1	F	0
6	Jens	1	23	LD	57	0	1	F	0
6	Jens	1	23	LD	58	0	0	F	0
6	Jens	1	23	LD	59	0	0	F	0
6	Jens	1	23	LD	60	0	0	NA	0
6	Jens	1	23	DD	1	0	1	F	0
6	Jens	1	23	DD	2	3	0	F	0
6	Jens	1	23	DD	3	0	0	F	0
6	Jens	1	23	DD	4	NA	NA	F	0
6	Jens	1	23	DD	5	0	0	F	0
6	Jens	1	23	DD	6	1	0	F	0
6	Jens	1	23	DD	7	1	0	U	0
6	Jens	1	23	DD	8	0	1	F	0
6	Jens	1	23	DD	9	0	1	U	1
6	Jens	1	23	DD	10	0	1	U	0
6	Jens	1	23	DD	11	1	0	F	0
6	Jens	1	23	DD	12	0	0	F	0
6	Jens	1	23	DD	13	0	0	NA	0
6	Jens	1	23	DD	14	0	0	F	0
6	Jens	1	23	DD	15	0	0	F	0
6	Jens	1	23	DD	16	0	0	F	0
6	Jens	1	23	DD	17	0	0	F	0
6	Jens	1	23	DD	18	0	0	U	0
6	Jens	1	23	DD	19	1	1	F	0
6	Jens	1	23	DD	20	0	0	NA	0
6	Jens	1	23	DD	21	0	0	F	0
6	Jens	1	23	DD	22	0	0	U	0
6	Jens	1	23	DD	23	0	0	U	0
6	Jens	1	23	DD	24	0	1	U	0
6	Jens	1	23	DD	25	0	0	U	0
6	Jens	1	23	DD	26	2	1	NA	0
6	Jens	1	23	DD	27	0	1	F	0
6	Jens	1	23	DD	28	1	0	F	0
6	Jens	1	23	DD	29	1	0	U	0
6	Jens	1	23	DD	30	0	0	F	0
6	Jens	1	23	DD	31	0	0	F	0
6	Jens	1	23	DD	32	0	0	F	1
6	Jens	1	23	DD	33	0	0	U	0
6	Jens	1	23	DD	34	0	0	F	0
6	Jens	1	23	DD	35	1	1	U	0
6	Jens	1	23	DD	36	1	0	F	0
6	Jens	1	23	DD	37	1	0	F	0
6	Jens	1	23	DD	38	0	0	F	0
6	Jens	1	23	DD	39	1	0	U	0
6	Jens	1	23	DD	40	0	0	F	0
6	Jens	1	23	DD	41	0	0	F	0
6	Jens	1	23	DD	42	0	0	F	0
6	Jens	1	23	DD	43	0	1	F	1
6	Jens	1	23	DD	44	0	0	F	0
6	Jens	1	23	DD	45	2	1	F	0
6	Jens	1	23	DD	46	0	0	F	0
6	Jens	1	23	DD	47	2	0	F	0
6	Jens	1	23	DD	48	0	0	F	0
6	Jens	1	23	DD	49	0	0	F	0
6	Jens	1	23	DD	50	0	0	F	0
6	Jens	1	23	DD	51	0	0	F	0
6	Jens	1	23	DD	52	0	0	F	0
6	Jens	1	23	DD	53	0	0	U	1
6	Jens	1	23	DD	54	0	0	NA	0
6	Jens	1	23	DD	55	0	0	F	0
6	Jens	1	23	DD	56	0	1	F	1
6	Jens	1	23	DD	57	0	1	F	0
6	Jens	1	23	DD	58	0	0	F	0
6	Jens	1	23	DD	59	0	0	F	0
6	Jens	1	23	DD	60	1	1	NA	1
7	Sebastian	1	2	LD	31	0	0	F	0
7	Sebastian	1	2	LD	32	0	1	F	0
7	Sebastian	1	2	LD	33	1	0	F	0
7	Sebastian	1	2	LD	34	0	0	F	0
7	Sebastian	1	2	LD	35	0	0	F	0
7	Sebastian	1	2	LD	36	0	0	U	0
7	Sebastian	1	2	LD	37	0	1	F	0
7	Sebastian	1	2	LD	38	0	0	F	0
7	Sebastian	1	2	LD	39	0	0	F	0
7	Sebastian	1	2	LD	40	1	0	F	0
7	Sebastian	1	2	LD	41	0	1	U	0
7	Sebastian	1	2	LD	42	1	0	F	0
7	Sebastian	1	2	LD	43	1	0	U	0
7	Sebastian	1	2	LD	44	0	1	F	0
7	Sebastian	1	2	LD	45	1	0	U	0
7	Sebastian	1	2	LD	46	0	0	F	0
7	Sebastian	1	2	LD	47	1	0	U	0
7	Sebastian	1	2	LD	48	0	1	F	0
7	Sebastian	1	2	LD	49	1	1	F	1
7	Sebastian	1	2	LD	50	0	1	U	0
7	Sebastian	1	2	LD	51	0	0	F	0
7	Sebastian	1	2	LD	52	0	1	F	1
7	Sebastian	1	2	LD	53	0	1	U	0
7	Sebastian	1	2	LD	54	0	1	F	0
7	Sebastian	1	2	LD	55	0	0	F	0
7	Sebastian	1	2	LD	56	0	1	F	0
7	Sebastian	1	2	LD	57	0	1	F	0
7	Sebastian	1	2	LD	58	0	0	F	0
7	Sebastian	1	2	LD	59	0	1	F	0
7	Sebastian	1	2	LD	60	0	0	NA	0
7	Sebastian	1	2	DD	1	0	1	F	0
7	Sebastian	1	2	DD	2	0	1	F	1
7	Sebastian	1	2	DD	3	0	0	F	0
7	Sebastian	1	2	DD	4	NA	NA	F	0
7	Sebastian	1	2	DD	5	0	0	F	0
7	Sebastian	1	2	DD	6	1	0	F	0
7	Sebastian	1	2	DD	7	0	0	U	0
7	Sebastian	1	2	DD	8	0	0	F	0
7	Sebastian	1	2	DD	9	0	1	U	0
7	Sebastian	1	2	DD	10	0	1	U	0
7	Sebastian	1	2	DD	11	1	0	F	0
7	Sebastian	1	2	DD	12	1	0	F	0
7	Sebastian	1	2	DD	13	1	0	NA	0
7	Sebastian	1	2	DD	14	1	0	F	0
7	Sebastian	1	2	DD	15	0	0	F	0
7	Sebastian	1	2	DD	16	0	0	F	0
7	Sebastian	1	2	DD	17	1	0	F	0
7	Sebastian	1	2	DD	18	0	0	U	0
7	Sebastian	1	2	DD	19	1	1	F	0
7	Sebastian	1	2	DD	20	0	0	NA	0
7	Sebastian	1	2	DD	21	0	0	F	0
7	Sebastian	1	2	DD	22	1	1	U	1
7	Sebastian	1	2	DD	23	0	0	U	0
7	Sebastian	1	2	DD	24	0	1	U	0
7	Sebastian	1	2	DD	25	1	0	U	0
7	Sebastian	1	2	DD	26	0	0	NA	0
7	Sebastian	1	2	DD	27	0	0	F	0
7	Sebastian	1	2	DD	28	1	1	F	1
7	Sebastian	1	2	DD	29	0	0	U	0
7	Sebastian	1	2	DD	30	1	0	F	0
7	Sebastian	1	2	DD	31	0	1	F	1
7	Sebastian	1	2	DD	32	0	1	F	0
7	Sebastian	1	2	DD	33	0	0	U	0
7	Sebastian	1	2	DD	34	0	0	F	0
7	Sebastian	1	2	DD	35	0	1	U	0
7	Sebastian	1	2	DD	36	0	1	F	1
7	Sebastian	1	2	DD	37	0	1	F	1
7	Sebastian	1	2	DD	38	1	0	F	0
7	Sebastian	1	2	DD	39	1	0	U	0
7	Sebastian	1	2	DD	40	1	0	F	0
7	Sebastian	1	2	DD	41	0	0	F	0
7	Sebastian	1	2	DD	42	0	1	F	1
7	Sebastian	1	2	DD	43	0	1	F	0
7	Sebastian	1	2	DD	44	0	1	F	1
7	Sebastian	1	2	DD	45	0	1	F	0
7	Sebastian	1	2	DD	46	1	0	F	0
7	Sebastian	1	2	DD	47	0	0	F	0
7	Sebastian	1	2	DD	48	0	0	F	0
7	Sebastian	1	2	DD	49	2	0	F	0
7	Sebastian	1	2	DD	50	0	0	F	0
7	Sebastian	1	2	DD	51	1	0	F	0
7	Sebastian	1	2	DD	52	1	0	F	0
7	Sebastian	1	2	DD	53	0	1	U	0
7	Sebastian	1	2	DD	54	0	0	NA	0
7	Sebastian	1	2	DD	55	0	0	F	0
7	Sebastian	1	2	DD	56	0	0	F	0
7	Sebastian	1	2	DD	57	2	1	F	0
7	Sebastian	1	2	DD	58	1	0	F	0
7	Sebastian	1	2	DD	59	0	1	F	1
7	Sebastian	1	2	DD	60	0	1	NA	0
8	Laura	1	5	LD	31	0	0	F	0
8	Laura	1	5	LD	32	0	0	F	0
8	Laura	1	5	LD	33	0	0	F	0
8	Laura	1	5	LD	34	0	0	F	0
8	Laura	1	5	LD	35	1	0	F	0
8	Laura	1	5	LD	36	0	0	U	0
8	Laura	1	5	LD	37	0	1	F	0
8	Laura	1	5	LD	38	0	0	F	0
8	Laura	1	5	LD	39	0	0	F	0
8	Laura	1	5	LD	40	1	0	F	0
8	Laura	1	5	LD	41	0	1	U	0
8	Laura	1	5	LD	42	0	0	F	0
8	Laura	1	5	LD	43	0	1	U	1
8	Laura	1	5	LD	44	0	1	F	0
8	Laura	1	5	LD	45	0	0	U	0
8	Laura	1	5	LD	46	0	0	F	0
8	Laura	1	5	LD	47	0	1	U	1
8	Laura	1	5	LD	48	1	0	F	0
8	Laura	1	5	LD	49	0	1	F	0
8	Laura	1	5	LD	50	0	1	U	0
8	Laura	1	5	LD	51	0	1	F	1
8	Laura	1	5	LD	52	0	0	F	0
8	Laura	1	5	LD	53	0	0	U	0
8	Laura	1	5	LD	54	0	1	F	0
8	Laura	1	5	LD	55	1	0	F	0
8	Laura	1	5	LD	56	1	0	F	0
8	Laura	1	5	LD	57	0	1	F	0
8	Laura	1	5	LD	58	0	1	F	1
8	Laura	1	5	LD	59	0	1	F	0
8	Laura	1	5	LD	60	0	1	NA	1
8	Laura	1	5	DD	1	0	1	F	0
8	Laura	1	5	DD	2	0	1	F	0
8	Laura	1	5	DD	3	1	0	F	0
8	Laura	1	5	DD	4	NA	NA	F	0
8	Laura	1	5	DD	5	0	0	F	0
8	Laura	1	5	DD	6	0	1	F	1
8	Laura	1	5	DD	7	1	0	U	0
8	Laura	1	5	DD	8	0	1	F	0
8	Laura	1	5	DD	9	1	0	U	0
8	Laura	1	5	DD	10	1	1	U	0
8	Laura	1	5	DD	11	0	0	F	0
8	Laura	1	5	DD	12	0	0	F	0
8	Laura	1	5	DD	13	0	0	NA	0
8	Laura	1	5	DD	14	0	0	F	0
8	Laura	1	5	DD	15	1	0	F	0
8	Laura	1	5	DD	16	0	0	F	0
8	Laura	1	5	DD	17	0	0	F	0
8	Laura	1	5	DD	18	0	0	U	0
8	Laura	1	5	DD	19	0	0	F	0
8	Laura	1	5	DD	20	0	0	NA	0
8	Laura	1	5	DD	21	1	1	F	1
8	Laura	1	5	DD	22	0	1	U	0
8	Laura	1	5	DD	23	0	0	U	0
8	Laura	1	5	DD	24	0	1	U	0
8	Laura	1	5	DD	25	0	0	U	0
8	Laura	1	5	DD	26	2	0	NA	0
8	Laura	1	5	DD	27	1	0	F	0
8	Laura	1	5	DD	28	0	1	F	0
8	Laura	1	5	DD	29	0	0	U	0
8	Laura	1	5	DD	30	0	0	F	0
8	Laura	1	5	DD	31	1	0	F	0
8	Laura	1	5	DD	32	0	1	F	0
8	Laura	1	5	DD	33	1	0	U	0
8	Laura	1	5	DD	34	0	0	F	0
8	Laura	1	5	DD	35	1	1	U	0
8	Laura	1	5	DD	36	0	1	F	0
8	Laura	1	5	DD	37	0	1	F	0
8	Laura	1	5	DD	38	1	0	F	0
8	Laura	1	5	DD	39	0	0	U	0
8	Laura	1	5	DD	40	0	0	F	0
8	Laura	1	5	DD	41	0	0	F	0
8	Laura	1	5	DD	42	1	1	F	0
8	Laura	1	5	DD	43	1	1	F	0
8	Laura	1	5	DD	44	0	1	F	0
8	Laura	1	5	DD	45	0	1	F	0
8	Laura	1	5	DD	46	0	0	F	0
8	Laura	1	5	DD	47	0	0	F	0
8	Laura	1	5	DD	48	0	1	F	1
8	Laura	1	5	DD	49	0	0	F	0
8	Laura	1	5	DD	50	0	0	F	0
8	Laura	1	5	DD	51	0	0	F	0
8	Laura	1	5	DD	52	0	0	F	0
8	Laura	1	5	DD	53	0	1	U	0
8	Laura	1	5	DD	54	0	1	NA	0
8	Laura	1	5	DD	55	1	0	F	0
8	Laura	1	5	DD	56	0	0	F	0
8	Laura	1	5	DD	57	1	1	F	0
8	Laura	1	5	DD	58	0	1	F	1
8	Laura	1	5	DD	59	0	0	F	0
8	Laura	1	5	DD	60	0	0	NA	0
9	Sebastian	2	8	LD	31	0	0	F	0
9	Sebastian	2	8	LD	32	1	1	F	0
9	Sebastian	2	8	LD	33	0	0	F	0
9	Sebastian	2	8	LD	34	1	1	F	0
9	Sebastian	2	8	LD	35	0	0	F	0
9	Sebastian	2	8	LD	36	2	0	U	0
9	Sebastian	2	8	LD	37	2	1	F	0
9	Sebastian	2	8	LD	38	0	0	F	0
9	Sebastian	2	8	LD	39	3	1	F	0
9	Sebastian	2	8	LD	40	0	1	F	1
9	Sebastian	2	8	LD	41	1	1	U	0
9	Sebastian	2	8	LD	42	1	0	F	0
9	Sebastian	2	8	LD	43	0	1	U	0
9	Sebastian	2	8	LD	44	1	1	F	0
9	Sebastian	2	8	LD	45	1	0	U	0
9	Sebastian	2	8	LD	46	0	0	F	0
9	Sebastian	2	8	LD	47	0	1	U	0
9	Sebastian	2	8	LD	48	0	1	F	0
9	Sebastian	2	8	LD	49	0	1	F	0
9	Sebastian	2	8	LD	50	1	1	U	0
9	Sebastian	2	8	LD	51	0	1	F	0
9	Sebastian	2	8	LD	52	1	1	F	0
9	Sebastian	2	8	LD	53	0	1	U	0
9	Sebastian	2	8	LD	54	0	1	F	0
9	Sebastian	2	8	LD	55	0	0	F	0
9	Sebastian	2	8	LD	56	0	1	F	0
9	Sebastian	2	8	LD	57	1	1	F	0
9	Sebastian	2	8	LD	58	0	1	F	0
9	Sebastian	2	8	LD	59	1	1	F	0
9	Sebastian	2	8	LD	60	0	1	NA	0
9	Sebastian	2	8	DD	1	0	1	F	0
9	Sebastian	2	8	DD	2	0	1	F	0
9	Sebastian	2	8	DD	3	1	0	F	0
9	Sebastian	2	8	DD	4	NA	NA	F	0
9	Sebastian	2	8	DD	5	0	0	F	0
9	Sebastian	2	8	DD	6	0	1	F	0
9	Sebastian	2	8	DD	7	1	1	U	1
9	Sebastian	2	8	DD	8	0	1	F	0
9	Sebastian	2	8	DD	9	0	0	U	0
9	Sebastian	2	8	DD	10	0	1	U	0
9	Sebastian	2	8	DD	11	0	1	F	1
9	Sebastian	2	8	DD	12	1	0	F	0
9	Sebastian	2	8	DD	13	1	0	NA	0
9	Sebastian	2	8	DD	14	0	0	F	0
9	Sebastian	2	8	DD	15	0	0	F	0
9	Sebastian	2	8	DD	16	1	0	F	0
9	Sebastian	2	8	DD	17	0	0	F	0
9	Sebastian	2	8	DD	18	0	0	U	0
9	Sebastian	2	8	DD	19	0	1	F	0
9	Sebastian	2	8	DD	20	0	0	NA	0
9	Sebastian	2	8	DD	21	0	0	F	0
9	Sebastian	2	8	DD	22	0	1	U	0
9	Sebastian	2	8	DD	23	0	0	U	0
9	Sebastian	2	8	DD	24	2	0	U	0
9	Sebastian	2	8	DD	25	0	0	U	0
9	Sebastian	2	8	DD	26	0	1	NA	0
9	Sebastian	2	8	DD	27	0	0	F	0
9	Sebastian	2	8	DD	28	1	1	F	0
9	Sebastian	2	8	DD	29	0	1	U	1
9	Sebastian	2	8	DD	30	1	0	F	0
9	Sebastian	2	8	DD	31	0	0	F	0
9	Sebastian	2	8	DD	32	1	1	F	0
9	Sebastian	2	8	DD	33	2	0	U	0
9	Sebastian	2	8	DD	34	0	0	F	0
9	Sebastian	2	8	DD	35	0	1	U	0
9	Sebastian	2	8	DD	36	2	1	F	0
9	Sebastian	2	8	DD	37	0	1	F	0
9	Sebastian	2	8	DD	38	0	0	F	0
9	Sebastian	2	8	DD	39	0	0	U	0
9	Sebastian	2	8	DD	40	0	0	F	0
9	Sebastian	2	8	DD	41	1	0	F	0
9	Sebastian	2	8	DD	42	1	1	F	0
9	Sebastian	2	8	DD	43	0	1	F	0
9	Sebastian	2	8	DD	44	2	1	F	0
9	Sebastian	2	8	DD	45	0	1	F	0
9	Sebastian	2	8	DD	46	0	0	F	0
9	Sebastian	2	8	DD	47	1	0	F	0
9	Sebastian	2	8	DD	48	0	1	F	0
9	Sebastian	2	8	DD	49	0	1	F	1
9	Sebastian	2	8	DD	50	0	1	F	1
9	Sebastian	2	8	DD	51	0	0	F	0
9	Sebastian	2	8	DD	52	0	0	F	0
9	Sebastian	2	8	DD	53	2	1	U	0
9	Sebastian	2	8	DD	54	1	1	NA	0
9	Sebastian	2	8	DD	55	0	0	F	0
9	Sebastian	2	8	DD	56	0	1	F	0
9	Sebastian	2	8	DD	57	0	1	F	0
9	Sebastian	2	8	DD	58	0	1	F	0
9	Sebastian	2	8	DD	59	0	0	F	0
9	Sebastian	2	8	DD	60	2	1	NA	0
10	Laura	2	11	LD	31	0	1	F	1
10	Laura	2	11	LD	32	0	1	F	0
10	Laura	2	11	LD	33	1	0	F	0
10	Laura	2	11	LD	34	1	1	F	0
10	Laura	2	11	LD	35	0	0	F	0
10	Laura	2	11	LD	36	0	1	U	1
10	Laura	2	11	LD	37	0	1	F	0
10	Laura	2	11	LD	38	1	1	F	0
10	Laura	2	11	LD	39	0	1	F	0
10	Laura	2	11	LD	40	0	1	F	0
10	Laura	2	11	LD	41	0	1	U	0
10	Laura	2	11	LD	42	0	1	F	1
10	Laura	2	11	LD	43	1	1	U	0
10	Laura	2	11	LD	44	0	1	F	0
10	Laura	2	11	LD	45	0	0	U	0
10	Laura	2	11	LD	46	0	0	F	0
10	Laura	2	11	LD	47	0	1	U	0
10	Laura	2	11	LD	48	1	1	F	0
10	Laura	2	11	LD	49	0	1	F	0
10	Laura	2	11	LD	50	1	1	U	0
10	Laura	2	11	LD	51	0	1	F	0
10	Laura	2	11	LD	52	1	1	F	0
10	Laura	2	11	LD	53	0	1	U	0
10	Laura	2	11	LD	54	1	1	F	0
10	Laura	2	11	LD	55	1	0	F	0
10	Laura	2	11	LD	56	1	1	F	0
10	Laura	2	11	LD	57	1	1	F	0
10	Laura	2	11	LD	58	0	0	F	0
10	Laura	2	11	LD	59	0	0	F	0
10	Laura	2	11	LD	60	1	1	NA	0
10	Laura	2	11	DD	1	0	1	F	0
10	Laura	2	11	DD	2	1	1	F	0
10	Laura	2	11	DD	3	0	0	F	0
10	Laura	2	11	DD	4	NA	NA	F	0
10	Laura	2	11	DD	5	1	1	F	1
10	Laura	2	11	DD	6	0	1	F	0
10	Laura	2	11	DD	7	0	1	U	0
10	Laura	2	11	DD	8	1	1	F	0
10	Laura	2	11	DD	9	0	1	U	0
10	Laura	2	11	DD	10	1	1	U	0
10	Laura	2	11	DD	11	0	0	F	0
10	Laura	2	11	DD	12	0	1	F	1
10	Laura	2	11	DD	13	0	0	NA	0
10	Laura	2	11	DD	14	2	0	F	0
10	Laura	2	11	DD	15	0	1	F	1
10	Laura	2	11	DD	16	0	0	F	0
10	Laura	2	11	DD	17	0	0	F	0
10	Laura	2	11	DD	18	1	0	U	0
10	Laura	2	11	DD	19	0	0	F	0
10	Laura	2	11	DD	20	0	0	NA	0
10	Laura	2	11	DD	21	0	0	F	0
10	Laura	2	11	DD	22	0	1	U	0
10	Laura	2	11	DD	23	0	0	U	0
10	Laura	2	11	DD	24	0	1	U	0
10	Laura	2	11	DD	25	0	0	U	0
10	Laura	2	11	DD	26	0	0	NA	0
10	Laura	2	11	DD	27	0	1	F	0
10	Laura	2	11	DD	28	0	1	F	0
10	Laura	2	11	DD	29	0	1	U	0
10	Laura	2	11	DD	30	0	0	F	0
10	Laura	2	11	DD	31	1	0	F	0
10	Laura	2	11	DD	32	0	1	F	0
10	Laura	2	11	DD	33	0	0	U	0
10	Laura	2	11	DD	34	0	1	F	1
10	Laura	2	11	DD	35	1	1	U	0
10	Laura	2	11	DD	36	0	1	F	0
10	Laura	2	11	DD	37	1	1	F	0
10	Laura	2	11	DD	38	0	0	F	0
10	Laura	2	11	DD	39	0	0	U	0
10	Laura	2	11	DD	40	0	0	F	0
10	Laura	2	11	DD	41	0	0	F	0
10	Laura	2	11	DD	42	0	1	F	0
10	Laura	2	11	DD	43	0	1	F	0
10	Laura	2	11	DD	44	0	1	F	0
10	Laura	2	11	DD	45	0	1	F	0
10	Laura	2	11	DD	46	0	0	F	0
10	Laura	2	11	DD	47	0	0	F	0
10	Laura	2	11	DD	48	0	0	F	0
10	Laura	2	11	DD	49	0	0	F	0
10	Laura	2	11	DD	50	0	0	F	0
10	Laura	2	11	DD	51	0	0	F	0
10	Laura	2	11	DD	52	0	0	F	0
10	Laura	2	11	DD	53	0	1	U	0
10	Laura	2	11	DD	54	0	1	NA	0
10	Laura	2	11	DD	55	0	1	F	1
10	Laura	2	11	DD	56	0	0	F	0
10	Laura	2	11	DD	57	0	0	F	0
10	Laura	2	11	DD	58	1	0	F	0
10	Laura	2	11	DD	59	0	1	F	0
10	Laura	2	11	DD	60	1	0	NA	0
11	Anna	2	14	LD	31	0	1	F	0
11	Anna	2	14	LD	32	0	1	F	0
11	Anna	2	14	LD	33	0	1	F	1
11	Anna	2	14	LD	34	1	1	F	0
11	Anna	2	14	LD	35	0	1	F	1
11	Anna	2	14	LD	36	0	1	U	0
11	Anna	2	14	LD	37	2	1	F	0
11	Anna	2	14	LD	38	0	1	F	0
11	Anna	2	14	LD	39	1	1	F	0
11	Anna	2	14	LD	40	1	1	F	0
11	Anna	2	14	LD	41	0	1	U	0
11	Anna	2	14	LD	42	0	1	F	0
11	Anna	2	14	LD	43	0	1	U	0
11	Anna	2	14	LD	44	0	1	F	0
11	Anna	2	14	LD	45	0	1	U	1
11	Anna	2	14	LD	46	0	0	F	0
11	Anna	2	14	LD	47	1	1	U	0
11	Anna	2	14	LD	48	0	1	F	0
11	Anna	2	14	LD	49	0	1	F	0
11	Anna	2	14	LD	50	0	1	U	0
11	Anna	2	14	LD	51	0	1	F	0
11	Anna	2	14	LD	52	0	1	F	0
11	Anna	2	14	LD	53	1	1	U	0
11	Anna	2	14	LD	54	0	1	F	0
11	Anna	2	14	LD	55	0	0	F	0
11	Anna	2	14	LD	56	0	1	F	0
11	Anna	2	14	LD	57	0	1	F	0
11	Anna	2	14	LD	58	0	1	F	0
11	Anna	2	14	LD	59	0	1	F	0
11	Anna	2	14	LD	60	0	1	NA	0
11	Anna	2	14	DD	1	0	1	F	0
11	Anna	2	14	DD	2	0	1	F	0
11	Anna	2	14	DD	3	0	1	F	1
11	Anna	2	14	DD	4	NA	NA	F	0
11	Anna	2	14	DD	5	0	1	F	0
11	Anna	2	14	DD	6	1	1	F	0
11	Anna	2	14	DD	7	0	1	U	0
11	Anna	2	14	DD	8	0	0	F	0
11	Anna	2	14	DD	9	0	1	U	0
11	Anna	2	14	DD	10	1	1	U	0
11	Anna	2	14	DD	11	0	1	F	0
11	Anna	2	14	DD	12	0	1	F	0
11	Anna	2	14	DD	13	0	0	NA	0
11	Anna	2	14	DD	14	0	1	F	1
11	Anna	2	14	DD	15	0	1	F	0
11	Anna	2	14	DD	16	0	0	F	0
11	Anna	2	14	DD	17	0	1	F	1
11	Anna	2	14	DD	18	0	1	U	1
11	Anna	2	14	DD	19	0	0	F	0
11	Anna	2	14	DD	20	0	0	NA	0
11	Anna	2	14	DD	21	1	1	F	0
11	Anna	2	14	DD	22	1	1	U	0
11	Anna	2	14	DD	23	0	0	U	0
11	Anna	2	14	DD	24	2	1	U	0
11	Anna	2	14	DD	25	2	1	U	1
11	Anna	2	14	DD	26	1	1	NA	0
11	Anna	2	14	DD	27	0	1	F	0
11	Anna	2	14	DD	28	0	1	F	0
11	Anna	2	14	DD	29	0	1	U	0
11	Anna	2	14	DD	30	0	1	F	0
11	Anna	2	14	DD	31	3	1	F	0
11	Anna	2	14	DD	32	1	1	F	0
11	Anna	2	14	DD	33	1	0	U	0
11	Anna	2	14	DD	34	1	0	F	0
11	Anna	2	14	DD	35	0	1	U	0
11	Anna	2	14	DD	36	0	1	F	0
11	Anna	2	14	DD	37	0	1	F	0
11	Anna	2	14	DD	38	1	1	F	1
11	Anna	2	14	DD	39	0	1	U	1
11	Anna	2	14	DD	40	0	0	F	0
11	Anna	2	14	DD	41	0	1	F	1
11	Anna	2	14	DD	42	0	1	F	0
11	Anna	2	14	DD	43	0	1	F	0
11	Anna	2	14	DD	44	0	1	F	0
11	Anna	2	14	DD	45	1	1	F	0
11	Anna	2	14	DD	46	1	0	F	0
11	Anna	2	14	DD	47	0	0	F	0
11	Anna	2	14	DD	48	0	1	F	0
11	Anna	2	14	DD	49	1	0	F	0
11	Anna	2	14	DD	50	2	0	F	0
11	Anna	2	14	DD	51	0	0	F	0
11	Anna	2	14	DD	52	2	0	F	0
11	Anna	2	14	DD	53	0	1	U	0
11	Anna	2	14	DD	54	0	1	NA	0
11	Anna	2	14	DD	55	0	0	F	0
11	Anna	2	14	DD	56	1	1	F	0
11	Anna	2	14	DD	57	2	1	F	0
11	Anna	2	14	DD	58	0	1	F	0
11	Anna	2	14	DD	59	0	1	F	0
11	Anna	2	14	DD	60	0	0	NA	0
12	Jens	2	17	LD	31	0	1	F	0
12	Jens	2	17	LD	32	0	1	F	0
12	Jens	2	17	LD	33	0	1	F	0
12	Jens	2	17	LD	34	0	1	F	0
12	Jens	2	17	LD	35	0	1	F	0
12	Jens	2	17	LD	36	1	1	U	0
12	Jens	2	17	LD	37	0	1	F	0
12	Jens	2	17	LD	38	1	1	F	0
12	Jens	2	17	LD	39	1	1	F	0
12	Jens	2	17	LD	40	0	1	F	0
12	Jens	2	17	LD	41	1	1	U	0
12	Jens	2	17	LD	42	1	1	F	0
12	Jens	2	17	LD	43	0	1	U	0
12	Jens	2	17	LD	44	0	1	F	0
12	Jens	2	17	LD	45	0	1	U	0
12	Jens	2	17	LD	46	0	1	F	1
12	Jens	2	17	LD	47	1	1	U	0
12	Jens	2	17	LD	48	0	1	F	0
12	Jens	2	17	LD	49	0	1	F	0
12	Jens	2	17	LD	50	0	1	U	0
12	Jens	2	17	LD	51	1	1	F	0
12	Jens	2	17	LD	52	0	1	F	0
12	Jens	2	17	LD	53	1	1	U	0
12	Jens	2	17	LD	54	0	1	F	0
12	Jens	2	17	LD	55	0	0	F	0
12	Jens	2	17	LD	56	1	1	F	0
12	Jens	2	17	LD	57	1	1	F	0
12	Jens	2	17	LD	58	0	1	F	0
12	Jens	2	17	LD	59	0	1	F	0
12	Jens	2	17	LD	60	0	1	NA	0
12	Jens	2	17	DD	1	1	1	F	0
12	Jens	2	17	DD	2	0	1	F	0
12	Jens	2	17	DD	3	0	1	F	0
12	Jens	2	17	DD	4	NA	NA	F	0
12	Jens	2	17	DD	5	2	1	F	0
12	Jens	2	17	DD	6	0	1	F	0
12	Jens	2	17	DD	7	0	1	U	0
12	Jens	2	17	DD	8	1	1	F	0
12	Jens	2	17	DD	9	0	1	U	0
12	Jens	2	17	DD	10	0	1	U	0
12	Jens	2	17	DD	11	0	1	F	0
12	Jens	2	17	DD	12	1	1	F	0
12	Jens	2	17	DD	13	0	0	NA	0
12	Jens	2	17	DD	14	1	1	F	0
12	Jens	2	17	DD	15	0	1	F	0
12	Jens	2	17	DD	16	0	0	F	0
12	Jens	2	17	DD	17	0	1	F	0
12	Jens	2	17	DD	18	0	1	U	0
12	Jens	2	17	DD	19	0	1	F	0
12	Jens	2	17	DD	20	NA	NA	NA	0
12	Jens	2	17	DD	21	1	1	F	0
12	Jens	2	17	DD	22	0	1	U	0
12	Jens	2	17	DD	23	0	0	U	0
12	Jens	2	17	DD	24	1	0	U	0
12	Jens	2	17	DD	25	0	1	U	0
12	Jens	2	17	DD	26	0	1	NA	0
12	Jens	2	17	DD	27	1	1	F	0
12	Jens	2	17	DD	28	1	1	F	0
12	Jens	2	17	DD	29	0	1	U	0
12	Jens	2	17	DD	30	0	1	F	0
12	Jens	2	17	DD	31	1	1	F	0
12	Jens	2	17	DD	32	0	1	F	0
12	Jens	2	17	DD	33	0	0	U	0
12	Jens	2	17	DD	34	0	1	F	0
12	Jens	2	17	DD	35	0	1	U	0
12	Jens	2	17	DD	36	0	1	F	0
12	Jens	2	17	DD	37	0	1	F	0
12	Jens	2	17	DD	38	0	1	F	0
12	Jens	2	17	DD	39	0	1	U	0
12	Jens	2	17	DD	40	0	1	F	1
12	Jens	2	17	DD	41	0	1	F	0
12	Jens	2	17	DD	42	0	1	F	0
12	Jens	2	17	DD	43	0	1	F	0
12	Jens	2	17	DD	44	1	1	F	0
12	Jens	2	17	DD	45	1	1	F	0
12	Jens	2	17	DD	46	0	1	F	1
12	Jens	2	17	DD	47	0	0	F	0
12	Jens	2	17	DD	48	0	1	F	0
12	Jens	2	17	DD	49	0	1	F	0
12	Jens	2	17	DD	50	0	1	F	0
12	Jens	2	17	DD	51	0	1	F	1
12	Jens	2	17	DD	52	0	0	F	0
12	Jens	2	17	DD	53	0	1	U	0
12	Jens	2	17	DD	54	1	1	NA	0
12	Jens	2	17	DD	55	0	1	F	0
12	Jens	2	17	DD	56	0	1	F	0
12	Jens	2	17	DD	57	0	1	F	0
12	Jens	2	17	DD	58	0	1	F	0
12	Jens	2	17	DD	59	1	1	F	0
12	Jens	2	17	DD	60	0	1	NA	0
13	Sebastian	2	20	LD	31	1	1	F	0
13	Sebastian	2	20	LD	32	0	1	F	0
13	Sebastian	2	20	LD	33	0	1	F	0
13	Sebastian	2	20	LD	34	0	1	F	0
13	Sebastian	2	20	LD	35	0	1	F	0
13	Sebastian	2	20	LD	36	0	1	U	0
13	Sebastian	2	20	LD	37	1	1	F	0
13	Sebastian	2	20	LD	38	0	1	F	0
13	Sebastian	2	20	LD	39	1	1	F	0
13	Sebastian	2	20	LD	40	1	1	F	0
13	Sebastian	2	20	LD	41	0	1	U	0
13	Sebastian	2	20	LD	42	1	1	F	0
13	Sebastian	2	20	LD	43	0	1	U	0
13	Sebastian	2	20	LD	44	0	1	F	0
13	Sebastian	2	20	LD	45	0	1	U	0
13	Sebastian	2	20	LD	46	1	1	F	0
13	Sebastian	2	20	LD	47	0	1	U	0
13	Sebastian	2	20	LD	48	0	1	F	0
13	Sebastian	2	20	LD	49	0	1	F	0
13	Sebastian	2	20	LD	50	0	1	U	0
13	Sebastian	2	20	LD	51	0	1	F	0
13	Sebastian	2	20	LD	52	1	1	F	0
13	Sebastian	2	20	LD	53	0	1	U	0
13	Sebastian	2	20	LD	54	0	1	F	0
13	Sebastian	2	20	LD	55	0	0	F	0
13	Sebastian	2	20	LD	56	0	1	F	0
13	Sebastian	2	20	LD	57	0	1	F	0
13	Sebastian	2	20	LD	58	0	1	F	0
13	Sebastian	2	20	LD	59	0	1	F	0
13	Sebastian	2	20	LD	60	1	1	NA	0
13	Sebastian	2	20	DD	1	0	1	F	0
13	Sebastian	2	20	DD	2	0	1	F	0
13	Sebastian	2	20	DD	3	0	1	F	0
13	Sebastian	2	20	DD	4	NA	NA	F	0
13	Sebastian	2	20	DD	5	1	1	F	0
13	Sebastian	2	20	DD	6	1	1	F	0
13	Sebastian	2	20	DD	7	0	1	U	0
13	Sebastian	2	20	DD	8	1	1	F	0
13	Sebastian	2	20	DD	9	0	1	U	0
13	Sebastian	2	20	DD	10	0	1	U	0
13	Sebastian	2	20	DD	11	0	1	F	0
13	Sebastian	2	20	DD	12	0	1	F	0
13	Sebastian	2	20	DD	13	0	1	NA	1
13	Sebastian	2	20	DD	14	0	1	F	0
13	Sebastian	2	20	DD	15	1	1	F	0
13	Sebastian	2	20	DD	16	0	0	F	0
13	Sebastian	2	20	DD	17	1	0	F	0
13	Sebastian	2	20	DD	18	1	1	U	0
13	Sebastian	2	20	DD	19	0	1	F	0
13	Sebastian	2	20	DD	20	NA	0	NA	0
13	Sebastian	2	20	DD	21	1	1	F	0
13	Sebastian	2	20	DD	22	0	1	U	0
13	Sebastian	2	20	DD	23	3	0	U	0
13	Sebastian	2	20	DD	24	0	1	U	0
13	Sebastian	2	20	DD	25	1	1	U	0
13	Sebastian	2	20	DD	26	0	1	NA	0
13	Sebastian	2	20	DD	27	1	1	F	0
13	Sebastian	2	20	DD	28	0	1	F	0
13	Sebastian	2	20	DD	29	1	1	U	0
13	Sebastian	2	20	DD	30	1	0	F	0
13	Sebastian	2	20	DD	31	0	1	F	0
13	Sebastian	2	20	DD	32	1	1	F	0
13	Sebastian	2	20	DD	33	2	0	U	0
13	Sebastian	2	20	DD	34	0	0	F	0
13	Sebastian	2	20	DD	35	1	1	U	0
13	Sebastian	2	20	DD	36	1	1	F	0
13	Sebastian	2	20	DD	37	1	1	F	0
13	Sebastian	2	20	DD	38	2	1	F	0
13	Sebastian	2	20	DD	39	0	1	U	0
13	Sebastian	2	20	DD	40	0	1	F	0
13	Sebastian	2	20	DD	41	0	1	F	0
13	Sebastian	2	20	DD	42	1	1	F	0
13	Sebastian	2	20	DD	43	0	1	F	0
13	Sebastian	2	20	DD	44	1	1	F	0
13	Sebastian	2	20	DD	45	1	1	F	0
13	Sebastian	2	20	DD	46	1	0	F	0
13	Sebastian	2	20	DD	47	2	1	F	1
13	Sebastian	2	20	DD	48	1	1	F	0
13	Sebastian	2	20	DD	49	0	1	F	0
13	Sebastian	2	20	DD	50	1	1	F	0
13	Sebastian	2	20	DD	51	0	1	F	0
13	Sebastian	2	20	DD	52	0	1	F	1
13	Sebastian	2	20	DD	53	0	1	U	0
13	Sebastian	2	20	DD	54	0	1	NA	0
13	Sebastian	2	20	DD	55	0	0	F	0
13	Sebastian	2	20	DD	56	0	1	F	0
13	Sebastian	2	20	DD	57	1	1	F	0
13	Sebastian	2	20	DD	58	1	1	F	0
13	Sebastian	2	20	DD	59	0	1	F	0
13	Sebastian	2	20	DD	60	0	0	NA	0
14	Laura	2	23	LD	31	1	1	F	0
14	Laura	2	23	LD	32	0	1	F	0
14	Laura	2	23	LD	33	0	1	F	0
14	Laura	2	23	LD	34	1	0	F	0
14	Laura	2	23	LD	35	0	0	F	0
14	Laura	2	23	LD	36	1	1	U	0
14	Laura	2	23	LD	37	0	1	F	0
14	Laura	2	23	LD	38	0	0	F	0
14	Laura	2	23	LD	39	0	1	F	0
14	Laura	2	23	LD	40	0	0	F	0
14	Laura	2	23	LD	41	1	0	U	0
14	Laura	2	23	LD	42	0	1	F	0
14	Laura	2	23	LD	43	1	0	U	0
14	Laura	2	23	LD	44	0	1	F	0
14	Laura	2	23	LD	45	0	0	U	0
14	Laura	2	23	LD	46	0	0	F	0
14	Laura	2	23	LD	47	0	0	U	0
14	Laura	2	23	LD	48	1	0	F	0
14	Laura	2	23	LD	49	0	1	F	0
14	Laura	2	23	LD	50	1	1	U	0
14	Laura	2	23	LD	51	0	1	F	0
14	Laura	2	23	LD	52	0	1	F	0
14	Laura	2	23	LD	53	1	0	U	0
14	Laura	2	23	LD	54	0	1	F	0
14	Laura	2	23	LD	55	0	0	F	0
14	Laura	2	23	LD	56	0	0	F	0
14	Laura	2	23	LD	57	0	1	F	0
14	Laura	2	23	LD	58	0	0	F	0
14	Laura	2	23	LD	59	0	0	F	0
14	Laura	2	23	LD	60	1	1	NA	0
14	Laura	2	23	DD	1	0	1	F	0
14	Laura	2	23	DD	2	0	1	F	0
14	Laura	2	23	DD	3	0	1	F	0
14	Laura	2	23	DD	4	NA	NA	F	0
14	Laura	2	23	DD	5	1	1	F	0
14	Laura	2	23	DD	6	0	1	F	0
14	Laura	2	23	DD	7	1	1	U	0
14	Laura	2	23	DD	8	0	1	F	0
14	Laura	2	23	DD	9	1	1	U	0
14	Laura	2	23	DD	10	1	1	U	0
14	Laura	2	23	DD	11	1	0	F	0
14	Laura	2	23	DD	12	0	1	F	0
14	Laura	2	23	DD	13	0	1	NA	0
14	Laura	2	23	DD	14	0	1	F	0
14	Laura	2	23	DD	15	0	1	F	0
14	Laura	2	23	DD	16	0	1	F	1
14	Laura	2	23	DD	17	0	1	F	0
14	Laura	2	23	DD	18	1	1	U	0
14	Laura	2	23	DD	19	0	0	F	0
14	Laura	2	23	DD	20	NA	NA	NA	0
14	Laura	2	23	DD	21	0	0	F	0
14	Laura	2	23	DD	22	1	1	U	0
14	Laura	2	23	DD	23	0	0	U	0
14	Laura	2	23	DD	24	0	1	U	0
14	Laura	2	23	DD	25	0	1	U	0
14	Laura	2	23	DD	26	0	1	NA	0
14	Laura	2	23	DD	27	0	1	F	0
14	Laura	2	23	DD	28	0	1	F	0
14	Laura	2	23	DD	29	0	1	U	0
14	Laura	2	23	DD	30	0	0	F	0
14	Laura	2	23	DD	31	1	0	F	0
14	Laura	2	23	DD	32	0	1	F	0
14	Laura	2	23	DD	33	0	0	U	0
14	Laura	2	23	DD	34	1	0	F	0
14	Laura	2	23	DD	35	1	1	U	0
14	Laura	2	23	DD	36	0	1	F	0
14	Laura	2	23	DD	37	0	1	F	0
14	Laura	2	23	DD	38	0	0	F	0
14	Laura	2	23	DD	39	1	1	U	0
14	Laura	2	23	DD	40	0	0	F	0
14	Laura	2	23	DD	41	0	1	F	0
14	Laura	2	23	DD	42	1	1	F	0
14	Laura	2	23	DD	43	0	1	F	0
14	Laura	2	23	DD	44	1	1	F	0
14	Laura	2	23	DD	45	0	1	F	0
14	Laura	2	23	DD	46	0	0	F	0
14	Laura	2	23	DD	47	0	1	F	0
14	Laura	2	23	DD	48	0	1	F	0
14	Laura	2	23	DD	49	0	0	F	0
14	Laura	2	23	DD	50	0	0	F	0
14	Laura	2	23	DD	51	0	1	F	0
14	Laura	2	23	DD	52	0	1	F	0
14	Laura	2	23	DD	53	0	1	U	0
14	Laura	2	23	DD	54	0	1	NA	0
14	Laura	2	23	DD	55	0	0	F	0
14	Laura	2	23	DD	56	0	1	F	0
14	Laura	2	23	DD	57	0	1	F	0
14	Laura	2	23	DD	58	0	1	F	0
14	Laura	2	23	DD	59	0	0	F	0
14	Laura	2	23	DD	60	1	1	NA	0
15	Anna	2	2	LD	31	0	1	F	0
15	Anna	2	2	LD	32	0	1	F	0
15	Anna	2	2	LD	33	0	1	F	0
15	Anna	2	2	LD	34	0	1	F	0
15	Anna	2	2	LD	35	1	1	F	0
15	Anna	2	2	LD	36	0	1	U	0
15	Anna	2	2	LD	37	0	1	F	0
15	Anna	2	2	LD	38	1	1	F	0
15	Anna	2	2	LD	39	1	1	F	0
15	Anna	2	2	LD	40	0	1	F	0
15	Anna	2	2	LD	41	1	1	U	0
15	Anna	2	2	LD	42	0	1	F	0
15	Anna	2	2	LD	43	0	1	U	0
15	Anna	2	2	LD	44	0	1	F	0
15	Anna	2	2	LD	45	0	1	U	0
15	Anna	2	2	LD	46	0	1	F	0
15	Anna	2	2	LD	47	0	1	U	0
15	Anna	2	2	LD	48	1	1	F	0
15	Anna	2	2	LD	49	0	1	F	0
15	Anna	2	2	LD	50	0	1	U	0
15	Anna	2	2	LD	51	0	1	F	0
15	Anna	2	2	LD	52	0	1	F	0
15	Anna	2	2	LD	53	0	1	U	0
15	Anna	2	2	LD	54	0	1	F	0
15	Anna	2	2	LD	55	1	1	F	1
15	Anna	2	2	LD	56	1	1	F	0
15	Anna	2	2	LD	57	0	1	F	0
15	Anna	2	2	LD	58	0	0	F	0
15	Anna	2	2	LD	59	0	1	F	0
15	Anna	2	2	LD	60	0	1	NA	0
15	Anna	2	2	DD	1	0	1	F	0
15	Anna	2	2	DD	2	0	1	F	0
15	Anna	2	2	DD	3	1	1	F	0
15	Anna	2	2	DD	4	NA	NA	F	0
15	Anna	2	2	DD	5	0	1	F	0
15	Anna	2	2	DD	6	0	1	F	0
15	Anna	2	2	DD	7	0	1	U	0
15	Anna	2	2	DD	8	0	1	F	0
15	Anna	2	2	DD	9	1	1	U	0
15	Anna	2	2	DD	10	0	1	U	0
15	Anna	2	2	DD	11	1	1	F	0
15	Anna	2	2	DD	12	1	1	F	0
15	Anna	2	2	DD	13	0	1	NA	0
15	Anna	2	2	DD	14	1	1	F	0
15	Anna	2	2	DD	15	1	1	F	0
15	Anna	2	2	DD	16	0	1	F	0
15	Anna	2	2	DD	17	0	1	F	0
15	Anna	2	2	DD	18	0	1	U	0
15	Anna	2	2	DD	19	0	1	F	0
15	Anna	2	2	DD	20	NA	NA	NA	0
15	Anna	2	2	DD	21	0	1	F	0
15	Anna	2	2	DD	22	0	1	U	0
15	Anna	2	2	DD	23	0	1	U	1
15	Anna	2	2	DD	24	0	1	U	0
15	Anna	2	2	DD	25	0	1	U	0
15	Anna	2	2	DD	26	0	1	NA	0
15	Anna	2	2	DD	27	0	1	F	0
15	Anna	2	2	DD	28	1	1	F	0
15	Anna	2	2	DD	29	0	1	U	0
15	Anna	2	2	DD	30	0	1	F	0
15	Anna	2	2	DD	31	1	1	F	0
15	Anna	2	2	DD	32	0	1	F	0
15	Anna	2	2	DD	33	0	1	U	1
15	Anna	2	2	DD	34	0	0	F	0
15	Anna	2	2	DD	35	1	1	U	0
15	Anna	2	2	DD	36	0	1	F	0
15	Anna	2	2	DD	37	0	1	F	0
15	Anna	2	2	DD	38	1	1	F	0
15	Anna	2	2	DD	39	0	1	U	0
15	Anna	2	2	DD	40	0	0	F	0
15	Anna	2	2	DD	41	0	0	F	0
15	Anna	2	2	DD	42	0	1	F	0
15	Anna	2	2	DD	43	2	1	F	0
15	Anna	2	2	DD	44	0	1	F	0
15	Anna	2	2	DD	45	2	1	F	0
15	Anna	2	2	DD	46	0	0	F	0
15	Anna	2	2	DD	47	0	1	F	0
15	Anna	2	2	DD	48	0	1	F	0
15	Anna	2	2	DD	49	1	1	F	0
15	Anna	2	2	DD	50	0	1	F	0
15	Anna	2	2	DD	51	1	1	F	0
15	Anna	2	2	DD	52	0	0	F	0
15	Anna	2	2	DD	53	0	1	U	0
15	Anna	2	2	DD	54	0	1	NA	0
15	Anna	2	2	DD	55	1	0	F	0
15	Anna	2	2	DD	56	0	1	F	0
15	Anna	2	2	DD	57	0	1	F	0
15	Anna	2	2	DD	58	0	1	F	0
15	Anna	2	2	DD	59	0	0	F	0
15	Anna	2	2	DD	60	0	1	NA	0
16	Jens	2	5	LD	31	0	1	F	0
16	Jens	2	5	LD	32	1	1	F	0
16	Jens	2	5	LD	33	0	1	F	0
16	Jens	2	5	LD	34	1	1	F	0
16	Jens	2	5	LD	35	0	1	F	0
16	Jens	2	5	LD	36	0	1	U	0
16	Jens	2	5	LD	37	1	1	F	0
16	Jens	2	5	LD	38	0	1	F	0
16	Jens	2	5	LD	39	0	1	F	0
16	Jens	2	5	LD	40	0	1	F	0
16	Jens	2	5	LD	41	0	1	U	0
16	Jens	2	5	LD	42	0	1	F	0
16	Jens	2	5	LD	43	0	0	U	0
16	Jens	2	5	LD	44	0	1	F	0
16	Jens	2	5	LD	45	0	1	U	0
16	Jens	2	5	LD	46	0	0	F	0
16	Jens	2	5	LD	47	1	1	U	0
16	Jens	2	5	LD	48	0	1	F	0
16	Jens	2	5	LD	49	0	1	F	0
16	Jens	2	5	LD	50	0	1	U	0
16	Jens	2	5	LD	51	0	1	F	0
16	Jens	2	5	LD	52	0	1	F	0
16	Jens	2	5	LD	53	0	1	U	0
16	Jens	2	5	LD	54	1	1	F	0
16	Jens	2	5	LD	55	0	1	F	0
16	Jens	2	5	LD	56	1	1	F	0
16	Jens	2	5	LD	57	0	1	F	0
16	Jens	2	5	LD	58	0	1	F	0
16	Jens	2	5	LD	59	0	1	F	0
16	Jens	2	5	LD	60	0	1	NA	0
16	Jens	2	5	DD	1	0	1	F	0
16	Jens	2	5	DD	2	0	1	F	0
16	Jens	2	5	DD	3	0	1	F	0
16	Jens	2	5	DD	4	NA	NA	F	0
16	Jens	2	5	DD	5	1	1	F	0
16	Jens	2	5	DD	6	0	1	F	0
16	Jens	2	5	DD	7	0	1	U	0
16	Jens	2	5	DD	8	1	1	F	0
16	Jens	2	5	DD	9	0	1	U	0
16	Jens	2	5	DD	10	0	1	U	0
16	Jens	2	5	DD	11	0	1	F	0
16	Jens	2	5	DD	12	0	1	F	0
16	Jens	2	5	DD	13	0	1	NA	0
16	Jens	2	5	DD	14	0	1	F	0
16	Jens	2	5	DD	15	0	1	F	0
16	Jens	2	5	DD	16	1	1	F	0
16	Jens	2	5	DD	17	0	1	F	0
16	Jens	2	5	DD	18	1	1	U	0
16	Jens	2	5	DD	19	1	1	F	0
16	Jens	2	5	DD	20	NA	NA	NA	0
16	Jens	2	5	DD	21	0	1	F	0
16	Jens	2	5	DD	22	0	1	U	0
16	Jens	2	5	DD	23	0	1	U	0
16	Jens	2	5	DD	24	2	1	U	0
16	Jens	2	5	DD	25	0	1	U	0
16	Jens	2	5	DD	26	0	1	NA	0
16	Jens	2	5	DD	27	0	1	F	0
16	Jens	2	5	DD	28	0	1	F	0
16	Jens	2	5	DD	29	0	1	U	0
16	Jens	2	5	DD	30	1	1	F	0
16	Jens	2	5	DD	31	1	1	F	0
16	Jens	2	5	DD	32	0	1	F	0
16	Jens	2	5	DD	33	0	1	U	0
16	Jens	2	5	DD	34	0	1	F	0
16	Jens	2	5	DD	35	0	1	U	0
16	Jens	2	5	DD	36	0	1	F	0
16	Jens	2	5	DD	37	0	1	F	0
16	Jens	2	5	DD	38	0	1	F	0
16	Jens	2	5	DD	39	2	1	U	0
16	Jens	2	5	DD	40	1	1	F	0
16	Jens	2	5	DD	41	0	1	F	0
16	Jens	2	5	DD	42	0	1	F	0
16	Jens	2	5	DD	43	1	1	F	0
16	Jens	2	5	DD	44	0	1	F	0
16	Jens	2	5	DD	45	0	1	F	0
16	Jens	2	5	DD	46	1	1	F	0
16	Jens	2	5	DD	47	0	1	F	0
16	Jens	2	5	DD	48	0	1	F	0
16	Jens	2	5	DD	49	0	1	F	0
16	Jens	2	5	DD	50	0	1	F	0
16	Jens	2	5	DD	51	1	1	F	0
16	Jens	2	5	DD	52	0	1	F	0
16	Jens	2	5	DD	53	0	1	U	0
16	Jens	2	5	DD	54	0	1	NA	0
16	Jens	2	5	DD	55	1	1	F	0
16	Jens	2	5	DD	56	0	1	F	0
16	Jens	2	5	DD	57	0	1	F	0
16	Jens	2	5	DD	58	2	1	F	0
16	Jens	2	5	DD	59	0	1	F	0
16	Jens	2	5	DD	60	0	1	NA	0
17	Laura	3	8	LD	31	1	1	F	0
17	Laura	3	8	LD	32	0	1	F	0
17	Laura	3	8	LD	33	0	1	F	0
17	Laura	3	8	LD	34	0	1	F	0
17	Laura	3	8	LD	35	0	1	F	0
17	Laura	3	8	LD	36	1	1	U	0
17	Laura	3	8	LD	37	1	1	F	0
17	Laura	3	8	LD	38	1	1	F	0
17	Laura	3	8	LD	39	0	1	F	0
17	Laura	3	8	LD	40	1	1	F	0
17	Laura	3	8	LD	41	1	1	U	0
17	Laura	3	8	LD	42	1	1	F	0
17	Laura	3	8	LD	43	0	1	U	0
17	Laura	3	8	LD	44	0	1	F	0
17	Laura	3	8	LD	45	0	1	U	0
17	Laura	3	8	LD	46	0	1	F	0
17	Laura	3	8	LD	47	0	1	U	0
17	Laura	3	8	LD	48	0	1	F	0
17	Laura	3	8	LD	49	1	1	F	0
17	Laura	3	8	LD	50	0	1	U	0
17	Laura	3	8	LD	51	0	1	F	0
17	Laura	3	8	LD	52	0	1	F	0
17	Laura	3	8	LD	53	0	1	U	0
17	Laura	3	8	LD	54	0	1	F	0
17	Laura	3	8	LD	55	0	1	F	0
17	Laura	3	8	LD	56	0	1	F	0
17	Laura	3	8	LD	57	1	1	F	0
17	Laura	3	8	LD	58	1	1	F	0
17	Laura	3	8	LD	59	0	1	F	0
17	Laura	3	8	LD	60	0	1	NA	0
17	Laura	3	8	DD	1	0	1	F	0
17	Laura	3	8	DD	2	0	1	F	1
17	Laura	3	8	DD	3	2	1	F	0
17	Laura	3	8	DD	4	NA	NA	F	0
17	Laura	3	8	DD	5	0	1	F	0
17	Laura	3	8	DD	6	0	1	F	0
17	Laura	3	8	DD	7	1	1	U	0
17	Laura	3	8	DD	8	1	0	F	0
17	Laura	3	8	DD	9	0	1	U	0
17	Laura	3	8	DD	10	2	1	U	0
17	Laura	3	8	DD	11	1	0	F	0
17	Laura	3	8	DD	12	0	1	F	0
17	Laura	3	8	DD	13	0	1	NA	0
17	Laura	3	8	DD	14	1	1	F	0
17	Laura	3	8	DD	15	0	1	F	0
17	Laura	3	8	DD	16	0	1	F	0
17	Laura	3	8	DD	17	0	1	F	0
17	Laura	3	8	DD	18	0	1	U	0
17	Laura	3	8	DD	19	1	0	F	0
17	Laura	3	8	DD	20	NA	NA	NA	0
17	Laura	3	8	DD	21	0	0	F	0
17	Laura	3	8	DD	22	0	1	U	0
17	Laura	3	8	DD	23	0	1	U	0
17	Laura	3	8	DD	24	0	1	U	0
17	Laura	3	8	DD	25	0	1	U	0
17	Laura	3	8	DD	26	0	1	NA	0
17	Laura	3	8	DD	27	0	1	F	0
17	Laura	3	8	DD	28	1	1	F	0
17	Laura	3	8	DD	29	0	1	U	0
17	Laura	3	8	DD	30	0	0	F	0
17	Laura	3	8	DD	31	0	1	F	0
17	Laura	3	8	DD	32	0	1	F	0
17	Laura	3	8	DD	33	0	1	U	0
17	Laura	3	8	DD	34	1	1	F	0
17	Laura	3	8	DD	35	0	1	U	0
17	Laura	3	8	DD	36	0	1	F	0
17	Laura	3	8	DD	37	0	1	F	0
17	Laura	3	8	DD	38	0	0	F	0
17	Laura	3	8	DD	39	0	1	U	0
17	Laura	3	8	DD	40	0	1	F	0
17	Laura	3	8	DD	41	0	1	F	0
17	Laura	3	8	DD	42	0	1	F	0
17	Laura	3	8	DD	43	0	1	F	0
17	Laura	3	8	DD	44	0	1	F	0
17	Laura	3	8	DD	45	0	1	F	0
17	Laura	3	8	DD	46	0	0	F	0
17	Laura	3	8	DD	47	0	1	F	0
17	Laura	3	8	DD	48	1	1	F	0
17	Laura	3	8	DD	49	0	1	F	0
17	Laura	3	8	DD	50	0	1	F	0
17	Laura	3	8	DD	51	0	1	F	0
17	Laura	3	8	DD	52	1	1	F	0
17	Laura	3	8	DD	53	1	1	U	0
17	Laura	3	8	DD	54	0	1	NA	0
17	Laura	3	8	DD	55	1	0	F	0
17	Laura	3	8	DD	56	0	1	F	0
17	Laura	3	8	DD	57	0	1	F	0
17	Laura	3	8	DD	58	0	1	F	0
17	Laura	3	8	DD	59	1	0	F	0
17	Laura	3	8	DD	60	0	1	NA	0
18	Anna	3	11	LD	31	0	1	F	0
18	Anna	3	11	LD	32	1	1	F	0
18	Anna	3	11	LD	33	1	1	F	0
18	Anna	3	11	LD	34	0	1	F	0
18	Anna	3	11	LD	35	1	1	F	0
18	Anna	3	11	LD	36	0	1	U	0
18	Anna	3	11	LD	37	0	1	F	0
18	Anna	3	11	LD	38	0	1	F	0
18	Anna	3	11	LD	39	0	1	F	0
18	Anna	3	11	LD	40	1	1	F	0
18	Anna	3	11	LD	41	0	1	U	0
18	Anna	3	11	LD	42	0	1	F	0
18	Anna	3	11	LD	43	0	1	U	0
18	Anna	3	11	LD	44	0	1	F	0
18	Anna	3	11	LD	45	0	1	U	0
18	Anna	3	11	LD	46	0	1	F	0
18	Anna	3	11	LD	47	1	1	U	0
18	Anna	3	11	LD	48	1	1	F	0
18	Anna	3	11	LD	49	0	1	F	0
18	Anna	3	11	LD	50	0	1	U	0
18	Anna	3	11	LD	51	1	1	F	0
18	Anna	3	11	LD	52	0	1	F	0
18	Anna	3	11	LD	53	0	2	U	1
18	Anna	3	11	LD	54	0	1	F	0
18	Anna	3	11	LD	55	1	1	F	0
18	Anna	3	11	LD	56	0	1	F	0
18	Anna	3	11	LD	57	0	1	F	0
18	Anna	3	11	LD	58	0	1	F	0
18	Anna	3	11	LD	59	0	1	F	0
18	Anna	3	11	LD	60	1	1	NA	0
18	Anna	3	11	DD	1	1	1	F	0
18	Anna	3	11	DD	2	0	1	F	0
18	Anna	3	11	DD	3	0	1	F	0
18	Anna	3	11	DD	4	NA	NA	F	0
18	Anna	3	11	DD	5	0	1	F	0
18	Anna	3	11	DD	6	1	1	F	0
18	Anna	3	11	DD	7	0	1	U	0
18	Anna	3	11	DD	8	0	1	F	0
18	Anna	3	11	DD	9	2	1	U	0
18	Anna	3	11	DD	10	0	1	U	0
18	Anna	3	11	DD	11	1	1	F	0
18	Anna	3	11	DD	12	0	1	F	0
18	Anna	3	11	DD	13	1	1	NA	0
18	Anna	3	11	DD	14	0	1	F	0
18	Anna	3	11	DD	15	0	1	F	0
18	Anna	3	11	DD	16	0	1	F	0
18	Anna	3	11	DD	17	0	1	F	0
18	Anna	3	11	DD	18	1	1	U	0
18	Anna	3	11	DD	19	0	1	F	0
18	Anna	3	11	DD	20	NA	NA	NA	0
18	Anna	3	11	DD	21	0	1	F	0
18	Anna	3	11	DD	22	0	1	U	0
18	Anna	3	11	DD	23	0	1	U	0
18	Anna	3	11	DD	24	3	1	U	0
18	Anna	3	11	DD	25	3	1	U	0
18	Anna	3	11	DD	26	1	1	NA	0
18	Anna	3	11	DD	27	0	1	F	0
18	Anna	3	11	DD	28	0	1	F	0
18	Anna	3	11	DD	29	0	1	U	0
18	Anna	3	11	DD	30	1	1	F	0
18	Anna	3	11	DD	31	3	1	F	0
18	Anna	3	11	DD	32	0	1	F	0
18	Anna	3	11	DD	33	2	1	U	0
18	Anna	3	11	DD	34	0	0	F	0
18	Anna	3	11	DD	35	0	1	U	0
18	Anna	3	11	DD	36	1	1	F	0
18	Anna	3	11	DD	37	3	1	F	0
18	Anna	3	11	DD	38	1	1	F	0
18	Anna	3	11	DD	39	0	1	U	0
18	Anna	3	11	DD	40	1	1	F	0
18	Anna	3	11	DD	41	0	1	F	0
18	Anna	3	11	DD	42	1	1	F	0
18	Anna	3	11	DD	43	0	1	F	0
18	Anna	3	11	DD	44	0	1	F	0
18	Anna	3	11	DD	45	0	1	F	0
18	Anna	3	11	DD	46	0	1	F	0
18	Anna	3	11	DD	47	0	1	F	0
18	Anna	3	11	DD	48	0	1	F	0
18	Anna	3	11	DD	49	0	1	F	0
18	Anna	3	11	DD	50	0	1	F	0
18	Anna	3	11	DD	51	0	1	F	0
18	Anna	3	11	DD	52	0	1	F	0
18	Anna	3	11	DD	53	0	1	U	0
18	Anna	3	11	DD	54	0	1	NA	0
18	Anna	3	11	DD	55	0	1	F	0
18	Anna	3	11	DD	56	0	1	F	0
18	Anna	3	11	DD	57	0	1	F	0
18	Anna	3	11	DD	58	2	1	F	0
18	Anna	3	11	DD	59	0	1	F	0
18	Anna	3	11	DD	60	0	1	NA	0
19	Jens	3	14	LD	31	0	1	F	0
19	Jens	3	14	LD	32	0	1	F	0
19	Jens	3	14	LD	33	0	1	F	0
19	Jens	3	14	LD	34	0	1	F	0
19	Jens	3	14	LD	35	0	1	F	0
19	Jens	3	14	LD	36	1	1	U	0
19	Jens	3	14	LD	37	0	1	F	0
19	Jens	3	14	LD	38	0	1	F	0
19	Jens	3	14	LD	39	0	2	F	1
19	Jens	3	14	LD	40	0	1	F	0
19	Jens	3	14	LD	41	0	1	U	0
19	Jens	3	14	LD	42	0	1	F	0
19	Jens	3	14	LD	43	0	1	U	0
19	Jens	3	14	LD	44	0	1	F	0
19	Jens	3	14	LD	45	0	1	U	0
19	Jens	3	14	LD	46	1	1	F	0
19	Jens	3	14	LD	47	0	1	U	0
19	Jens	3	14	LD	48	0	1	F	0
19	Jens	3	14	LD	49	1	1	F	0
19	Jens	3	14	LD	50	0	1	U	0
19	Jens	3	14	LD	51	0	1	F	0
19	Jens	3	14	LD	52	0	1	F	0
19	Jens	3	14	LD	53	0	2	U	0
19	Jens	3	14	LD	54	0	1	F	0
19	Jens	3	14	LD	55	0	1	F	0
19	Jens	3	14	LD	56	0	1	F	0
19	Jens	3	14	LD	57	0	1	F	0
19	Jens	3	14	LD	58	0	1	F	0
19	Jens	3	14	LD	59	2	1	F	0
19	Jens	3	14	LD	60	0	1	NA	0
19	Jens	3	14	DD	1	0	1	F	0
19	Jens	3	14	DD	2	0	1	F	0
19	Jens	3	14	DD	3	0	1	F	0
19	Jens	3	14	DD	4	NA	NA	F	0
19	Jens	3	14	DD	5	1	1	F	0
19	Jens	3	14	DD	6	0	1	F	0
19	Jens	3	14	DD	7	0	1	U	0
19	Jens	3	14	DD	8	0	2	F	1
19	Jens	3	14	DD	9	0	1	U	0
19	Jens	3	14	DD	10	0	2	U	1
19	Jens	3	14	DD	11	0	1	F	0
19	Jens	3	14	DD	12	0	1	F	0
19	Jens	3	14	DD	13	0	1	NA	0
19	Jens	3	14	DD	14	0	1	F	0
19	Jens	3	14	DD	15	0	1	F	0
19	Jens	3	14	DD	16	1	1	F	0
19	Jens	3	14	DD	17	0	1	F	0
19	Jens	3	14	DD	18	0	1	U	0
19	Jens	3	14	DD	19	0	1	F	0
19	Jens	3	14	DD	20	NA	1	NA	0
19	Jens	3	14	DD	21	0	1	F	0
19	Jens	3	14	DD	22	0	1	U	0
19	Jens	3	14	DD	23	0	1	U	0
19	Jens	3	14	DD	24	0	2	U	1
19	Jens	3	14	DD	25	0	1	U	0
19	Jens	3	14	DD	26	0	2	NA	1
19	Jens	3	14	DD	27	0	1	F	0
19	Jens	3	14	DD	28	1	1	F	0
19	Jens	3	14	DD	29	0	1	U	0
19	Jens	3	14	DD	30	0	1	F	0
19	Jens	3	14	DD	31	0	1	F	0
19	Jens	3	14	DD	32	0	1	F	0
19	Jens	3	14	DD	33	1	1	U	0
19	Jens	3	14	DD	34	0	1	F	0
19	Jens	3	14	DD	35	0	2	U	1
19	Jens	3	14	DD	36	0	1	F	0
19	Jens	3	14	DD	37	0	1	F	0
19	Jens	3	14	DD	38	0	1	F	0
19	Jens	3	14	DD	39	0	1	U	0
19	Jens	3	14	DD	40	0	1	F	0
19	Jens	3	14	DD	41	0	1	F	0
19	Jens	3	14	DD	42	0	1	F	0
19	Jens	3	14	DD	43	0	1	F	0
19	Jens	3	14	DD	44	0	1	F	0
19	Jens	3	14	DD	45	1	1	F	0
19	Jens	3	14	DD	46	1	1	F	0
19	Jens	3	14	DD	47	1	1	F	0
19	Jens	3	14	DD	48	0	1	F	0
19	Jens	3	14	DD	49	1	1	F	0
19	Jens	3	14	DD	50	1	1	F	0
19	Jens	3	14	DD	51	1	1	F	0
19	Jens	3	14	DD	52	1	1	F	0
19	Jens	3	14	DD	53	1	1	U	0
19	Jens	3	14	DD	54	0	1	NA	0
19	Jens	3	14	DD	55	0	2	F	1
19	Jens	3	14	DD	56	1	1	F	0
19	Jens	3	14	DD	57	0	1	F	0
19	Jens	3	14	DD	58	1	1	F	0
19	Jens	3	14	DD	59	0	1	F	0
19	Jens	3	14	DD	60	0	1	NA	0
20	Sebastian	3	17	LD	31	0	1	F	0
20	Sebastian	3	17	LD	32	0	1	F	0
20	Sebastian	3	17	LD	33	0	1	F	0
20	Sebastian	3	17	LD	34	0	2	F	1
20	Sebastian	3	17	LD	35	0	1	F	0
20	Sebastian	3	17	LD	36	0	1	U	0
20	Sebastian	3	17	LD	37	0	1	F	0
20	Sebastian	3	17	LD	38	0	1	F	0
20	Sebastian	3	17	LD	39	1	1	F	0
20	Sebastian	3	17	LD	40	0	1	F	0
20	Sebastian	3	17	LD	41	1	1	U	0
20	Sebastian	3	17	LD	42	1	1	F	0
20	Sebastian	3	17	LD	43	1	0	U	0
20	Sebastian	3	17	LD	44	0	2	F	1
20	Sebastian	3	17	LD	45	1	1	U	0
20	Sebastian	3	17	LD	46	1	1	F	0
20	Sebastian	3	17	LD	47	0	1	U	0
20	Sebastian	3	17	LD	48	0	1	F	0
20	Sebastian	3	17	LD	49	0	1	F	0
20	Sebastian	3	17	LD	50	0	2	U	1
20	Sebastian	3	17	LD	51	0	1	F	0
20	Sebastian	3	17	LD	52	0	1	F	0
20	Sebastian	3	17	LD	53	0	2	U	0
20	Sebastian	3	17	LD	54	0	2	F	1
20	Sebastian	3	17	LD	55	1	1	F	0
20	Sebastian	3	17	LD	56	0	2	F	1
20	Sebastian	3	17	LD	57	0	1	F	0
20	Sebastian	3	17	LD	58	0	1	F	0
20	Sebastian	3	17	LD	59	0	1	F	0
20	Sebastian	3	17	LD	60	1	1	NA	0
20	Sebastian	3	17	DD	1	0	2	F	1
20	Sebastian	3	17	DD	2	1	1	F	0
20	Sebastian	3	17	DD	3	1	1	F	0
20	Sebastian	3	17	DD	4	NA	NA	F	0
20	Sebastian	3	17	DD	5	0	1	F	0
20	Sebastian	3	17	DD	6	0	1	F	0
20	Sebastian	3	17	DD	7	2	1	U	0
20	Sebastian	3	17	DD	8	0	1	F	0
20	Sebastian	3	17	DD	9	0	1	U	0
20	Sebastian	3	17	DD	10	0	1	U	0
20	Sebastian	3	17	DD	11	0	1	F	0
20	Sebastian	3	17	DD	12	1	1	F	0
20	Sebastian	3	17	DD	13	0	1	NA	0
20	Sebastian	3	17	DD	14	0	1	F	0
20	Sebastian	3	17	DD	15	1	1	F	0
20	Sebastian	3	17	DD	16	0	1	F	0
20	Sebastian	3	17	DD	17	0	0	F	0
20	Sebastian	3	17	DD	18	0	0	U	0
20	Sebastian	3	17	DD	19	0	1	F	0
20	Sebastian	3	17	DD	20	NA	0	NA	0
20	Sebastian	3	17	DD	21	1	1	F	0
20	Sebastian	3	17	DD	22	0	1	U	0
20	Sebastian	3	17	DD	23	0	1	U	0
20	Sebastian	3	17	DD	24	0	2	U	0
20	Sebastian	3	17	DD	25	0	1	U	0
20	Sebastian	3	17	DD	26	0	2	NA	0
20	Sebastian	3	17	DD	27	0	1	F	0
20	Sebastian	3	17	DD	28	0	1	F	0
20	Sebastian	3	17	DD	29	1	1	U	0
20	Sebastian	3	17	DD	30	0	1	F	0
20	Sebastian	3	17	DD	31	0	1	F	0
20	Sebastian	3	17	DD	32	0	1	F	0
20	Sebastian	3	17	DD	33	0	1	U	0
20	Sebastian	3	17	DD	34	1	1	F	0
20	Sebastian	3	17	DD	35	0	2	U	0
20	Sebastian	3	17	DD	36	0	1	F	0
20	Sebastian	3	17	DD	37	0	1	F	0
20	Sebastian	3	17	DD	38	0	1	F	0
20	Sebastian	3	17	DD	39	1	1	U	0
20	Sebastian	3	17	DD	40	0	1	F	0
20	Sebastian	3	17	DD	41	1	1	F	0
20	Sebastian	3	17	DD	42	0	1	F	0
20	Sebastian	3	17	DD	43	0	1	F	0
20	Sebastian	3	17	DD	44	1	1	F	0
20	Sebastian	3	17	DD	45	0	2	F	1
20	Sebastian	3	17	DD	46	0	0	F	0
20	Sebastian	3	17	DD	47	1	1	F	0
20	Sebastian	3	17	DD	48	1	1	F	0
20	Sebastian	3	17	DD	49	0	1	F	0
20	Sebastian	3	17	DD	50	0	1	F	0
20	Sebastian	3	17	DD	51	1	1	F	0
20	Sebastian	3	17	DD	52	0	0	F	0
20	Sebastian	3	17	DD	53	0	1	U	0
20	Sebastian	3	17	DD	54	0	1	NA	0
20	Sebastian	3	17	DD	55	0	2	F	0
20	Sebastian	3	17	DD	56	0	1	F	0
20	Sebastian	3	17	DD	57	1	2	F	1
20	Sebastian	3	17	DD	58	0	1	F	0
20	Sebastian	3	17	DD	59	0	0	F	0
20	Sebastian	3	17	DD	60	0	1	NA	0
21	Laura	3	20	LD	31	0	1	F	0
21	Laura	3	20	LD	32	0	2	F	1
21	Laura	3	20	LD	33	1	1	F	0
21	Laura	3	20	LD	34	1	2	F	0
21	Laura	3	20	LD	35	1	1	F	0
21	Laura	3	20	LD	36	1	1	U	0
21	Laura	3	20	LD	37	0	1	F	0
21	Laura	3	20	LD	38	0	2	F	1
21	Laura	3	20	LD	39	1	2	F	0
21	Laura	3	20	LD	40	0	1	F	0
21	Laura	3	20	LD	41	1	1	U	0
21	Laura	3	20	LD	42	0	1	F	0
21	Laura	3	20	LD	43	0	1	U	0
21	Laura	3	20	LD	44	0	2	F	0
21	Laura	3	20	LD	45	1	1	U	0
21	Laura	3	20	LD	46	0	1	F	0
21	Laura	3	20	LD	47	1	1	U	0
21	Laura	3	20	LD	48	0	2	F	1
21	Laura	3	20	LD	49	0	1	F	0
21	Laura	3	20	LD	50	0	2	U	0
21	Laura	3	20	LD	51	0	1	F	0
21	Laura	3	20	LD	52	0	1	F	0
21	Laura	3	20	LD	53	1	2	U	0
21	Laura	3	20	LD	54	0	2	F	0
21	Laura	3	20	LD	55	1	0	F	0
21	Laura	3	20	LD	56	0	2	F	0
21	Laura	3	20	LD	57	0	2	F	1
21	Laura	3	20	LD	58	0	1	F	0
21	Laura	3	20	LD	59	0	2	F	1
21	Laura	3	20	LD	60	0	1	NA	0
21	Laura	3	20	DD	1	0	2	F	0
21	Laura	3	20	DD	2	1	0	F	0
21	Laura	3	20	DD	3	0	1	F	0
21	Laura	3	20	DD	4	NA	NA	F	0
21	Laura	3	20	DD	5	0	1	F	0
21	Laura	3	20	DD	6	0	1	F	0
21	Laura	3	20	DD	7	0	1	U	0
21	Laura	3	20	DD	8	1	1	F	0
21	Laura	3	20	DD	9	0	1	U	0
21	Laura	3	20	DD	10	0	1	U	0
21	Laura	3	20	DD	11	0	1	F	0
21	Laura	3	20	DD	12	1	1	F	0
21	Laura	3	20	DD	13	0	1	NA	0
21	Laura	3	20	DD	14	1	1	F	0
21	Laura	3	20	DD	15	0	1	F	0
21	Laura	3	20	DD	16	0	0	F	0
21	Laura	3	20	DD	17	0	0	F	0
21	Laura	3	20	DD	18	1	1	U	0
21	Laura	3	20	DD	19	0	1	F	0
21	Laura	3	20	DD	20	NA	NA	NA	0
21	Laura	3	20	DD	21	0	0	F	0
21	Laura	3	20	DD	22	2	1	U	0
21	Laura	3	20	DD	23	1	1	U	0
21	Laura	3	20	DD	24	0	1	U	0
21	Laura	3	20	DD	25	1	0	U	0
21	Laura	3	20	DD	26	0	2	NA	0
21	Laura	3	20	DD	27	0	2	F	1
21	Laura	3	20	DD	28	1	1	F	0
21	Laura	3	20	DD	29	0	1	U	0
21	Laura	3	20	DD	30	1	0	F	0
21	Laura	3	20	DD	31	0	1	F	0
21	Laura	3	20	DD	32	1	1	F	0
21	Laura	3	20	DD	33	0	1	U	0
21	Laura	3	20	DD	34	0	1	F	0
21	Laura	3	20	DD	35	0	2	U	0
21	Laura	3	20	DD	36	1	1	F	0
21	Laura	3	20	DD	37	1	1	F	0
21	Laura	3	20	DD	38	0	2	F	1
21	Laura	3	20	DD	39	0	1	U	0
21	Laura	3	20	DD	40	0	1	F	0
21	Laura	3	20	DD	41	0	1	F	0
21	Laura	3	20	DD	42	0	1	F	0
21	Laura	3	20	DD	43	1	1	F	0
21	Laura	3	20	DD	44	0	1	F	0
21	Laura	3	20	DD	45	0	2	F	0
21	Laura	3	20	DD	46	0	0	F	0
21	Laura	3	20	DD	47	0	1	F	0
21	Laura	3	20	DD	48	1	1	F	0
21	Laura	3	20	DD	49	0	1	F	0
21	Laura	3	20	DD	50	0	0	F	0
21	Laura	3	20	DD	51	0	1	F	0
21	Laura	3	20	DD	52	0	1	F	0
21	Laura	3	20	DD	53	0	2	U	1
21	Laura	3	20	DD	54	0	2	NA	1
21	Laura	3	20	DD	55	0	1	F	0
21	Laura	3	20	DD	56	0	1	F	0
21	Laura	3	20	DD	57	0	2	F	0
21	Laura	3	20	DD	58	0	1	F	0
21	Laura	3	20	DD	59	1	0	F	0
21	Laura	3	20	DD	60	0	1	NA	0
22	Anna	3	23	LD	31	0	1	F	0
22	Anna	3	23	LD	32	0	2	F	0
22	Anna	3	23	LD	33	0	1	F	0
22	Anna	3	23	LD	34	0	2	F	0
22	Anna	3	23	LD	35	0	1	F	0
22	Anna	3	23	LD	36	0	1	U	0
22	Anna	3	23	LD	37	1	1	F	0
22	Anna	3	23	LD	38	1	1	F	0
22	Anna	3	23	LD	39	0	2	F	0
22	Anna	3	23	LD	40	0	1	F	0
22	Anna	3	23	LD	41	0	2	U	1
22	Anna	3	23	LD	42	1	1	F	0
22	Anna	3	23	LD	43	0	1	U	0
22	Anna	3	23	LD	44	0	2	F	0
22	Anna	3	23	LD	45	0	1	U	0
22	Anna	3	23	LD	46	0	1	F	0
22	Anna	3	23	LD	47	0	1	U	0
22	Anna	3	23	LD	48	0	2	F	0
22	Anna	3	23	LD	49	0	1	F	0
22	Anna	3	23	LD	50	0	2	U	0
22	Anna	3	23	LD	51	1	1	F	0
22	Anna	3	23	LD	52	1	2	F	1
22	Anna	3	23	LD	53	0	2	U	0
22	Anna	3	23	LD	54	0	2	F	0
22	Anna	3	23	LD	55	0	1	F	0
22	Anna	3	23	LD	56	0	1	F	0
22	Anna	3	23	LD	57	0	2	F	0
22	Anna	3	23	LD	58	0	1	F	0
22	Anna	3	23	LD	59	0	2	F	0
22	Anna	3	23	LD	60	0	1	NA	0
22	Anna	3	23	DD	1	0	1	F	0
22	Anna	3	23	DD	2	0	1	F	0
22	Anna	3	23	DD	3	1	1	F	0
22	Anna	3	23	DD	4	NA	NA	F	0
22	Anna	3	23	DD	5	0	1	F	0
22	Anna	3	23	DD	6	0	1	F	0
22	Anna	3	23	DD	7	0	1	U	0
22	Anna	3	23	DD	8	0	1	F	0
22	Anna	3	23	DD	9	0	1	U	0
22	Anna	3	23	DD	10	1	1	U	0
22	Anna	3	23	DD	11	1	1	F	0
22	Anna	3	23	DD	12	0	1	F	0
22	Anna	3	23	DD	13	0	1	NA	0
22	Anna	3	23	DD	14	0	1	F	0
22	Anna	3	23	DD	15	0	1	F	0
22	Anna	3	23	DD	16	0	1	F	0
22	Anna	3	23	DD	17	1	1	F	0
22	Anna	3	23	DD	18	0	1	U	0
22	Anna	3	23	DD	19	0	1	F	0
22	Anna	3	23	DD	20	NA	NA	NA	0
22	Anna	3	23	DD	21	0	1	F	0
22	Anna	3	23	DD	22	0	1	U	0
22	Anna	3	23	DD	23	0	1	U	0
22	Anna	3	23	DD	24	0	1	U	0
22	Anna	3	23	DD	25	0	1	U	0
22	Anna	3	23	DD	26	0	1	NA	0
22	Anna	3	23	DD	27	1	1	F	0
22	Anna	3	23	DD	28	1	1	F	0
22	Anna	3	23	DD	29	1	1	U	0
22	Anna	3	23	DD	30	0	1	F	0
22	Anna	3	23	DD	31	0	1	F	0
22	Anna	3	23	DD	32	1	1	F	0
22	Anna	3	23	DD	33	0	1	U	0
22	Anna	3	23	DD	34	0	1	F	0
22	Anna	3	23	DD	35	0	2	U	0
22	Anna	3	23	DD	36	0	2	F	1
22	Anna	3	23	DD	37	0	2	F	1
22	Anna	3	23	DD	38	0	2	F	0
22	Anna	3	23	DD	39	2	1	U	0
22	Anna	3	23	DD	40	0	1	F	0
22	Anna	3	23	DD	41	0	1	F	0
22	Anna	3	23	DD	42	0	2	F	1
22	Anna	3	23	DD	43	0	2	F	1
22	Anna	3	23	DD	44	0	1	F	0
22	Anna	3	23	DD	45	0	2	F	0
22	Anna	3	23	DD	46	0	1	F	0
22	Anna	3	23	DD	47	0	1	F	0
22	Anna	3	23	DD	48	2	1	F	0
22	Anna	3	23	DD	49	0	1	F	0
22	Anna	3	23	DD	50	1	1	F	0
22	Anna	3	23	DD	51	0	1	F	0
22	Anna	3	23	DD	52	1	1	F	0
22	Anna	3	23	DD	53	2	2	U	0
22	Anna	3	23	DD	54	0	1	NA	0
22	Anna	3	23	DD	55	1	1	F	0
22	Anna	3	23	DD	56	0	2	F	1
22	Anna	3	23	DD	57	0	2	F	0
22	Anna	3	23	DD	58	1	2	F	1
22	Anna	3	23	DD	59	0	1	F	0
22	Anna	3	23	DD	60	0	2	NA	1
23	Jens	3	2	LD	31	0	1	F	0
23	Jens	3	2	LD	32	0	2	F	0
23	Jens	3	2	LD	33	1	1	F	0
23	Jens	3	2	LD	34	0	2	F	0
23	Jens	3	2	LD	35	0	1	F	0
23	Jens	3	2	LD	36	0	1	U	0
23	Jens	3	2	LD	37	0	0	F	1
23	Jens	3	2	LD	38	0	1	F	0
23	Jens	3	2	LD	39	0	2	F	0
23	Jens	3	2	LD	40	0	1	F	0
23	Jens	3	2	LD	41	0	1	U	0
23	Jens	3	2	LD	42	1	1	F	0
23	Jens	3	2	LD	43	0	1	U	0
23	Jens	3	2	LD	44	0	2	F	0
23	Jens	3	2	LD	45	0	1	U	0
23	Jens	3	2	LD	46	0	1	F	0
23	Jens	3	2	LD	47	0	1	U	0
23	Jens	3	2	LD	48	0	2	F	0
23	Jens	3	2	LD	49	0	2	F	1
[truncated: 3,401 more rows]
