# Supplementary material for: A damping circadian clock drives weak oscillations in metabolism and locomotor activity of aphids (Acyrthosiphon pisum)
Source: Sci Rep. 2017 Nov 2;7:14906. doi: 10.1038/s41598-017-15014-3 (PMC5668311; doi:10.1038/s41598-017-15014-3)
Supplement: Supplementary file 5 — Dataset2C [file 41598_2017_15014_MOESM5_ESM.txt]

rm(list=ls())
#setwd('...')
data<-read.table('metabolic.txt',header=T,sep = '\t')


#####dataset description and manipulation##########

data$timeseries<-data$meas*3 + 5 # indicates time since start of measurements (starting at 8 o'clock = ZT 0)
data$ID<-paste(data$ID,data$treatment, sep = "")
data$ID<-factor(data$ID)#to get unique Ids

names(data)
str(data)
#measurement: running number from 1-60. mesurements were taken every 3 hours (8 per day) over ~ 8 days.
#person: first names of the observers. each observer made 2 measurements per day, 12 hours apart (e.g. 11 am and 11 pm), and had a different time slot every day.
data$person[data$ID=="10DD"]
# day   time    #person
#1      8am     Anna
#1      11am    Jens
#1      2pm     Sebastian
#1      5pm     Laura
#1      8pm     Anna
#1      11pm    Jens
#2      2am     Sebastian
#2      5am     Laura

#2      8am     Sebastian

#time: time in hours, 8 = ZT 0
#treatment: LD = 16:8 LD, DD = constant darkness,low intensity red light during measurement. 
#LD has half sample size, the other half had to be removed on day 2
#drops: number of excreted honeydew in the last 3 hours. aphids were fed with artificial diet + Brillant Blue FCF, so honeydew was readily visible
#exuviae: total number of exuviae seen at the time point. Very difficult to find under low intensity red light
#morph: 64 aphids developed into winged individuals ("F"), 20 into non-winged ("U"). 6 died too early to be determined
#new_ex: determines whether a new exuvia was found at this measurements. Should occur 3 times per individual, 270 times in total. 252 found, because some died early
#timeseries: counts the time in hours (starting at 8). runs from 8(am) to 185 (day 7, 5pm)

hist(data$drops)
data$drops[data$drops>1&is.na(data$drops)==F]
length(data$drops[data$drops>1&is.na(data$drops)==F])/length(data$drops) # 3.4% have more than 1 drops
data$drops[data$drops>1&is.na(data$drops)==F]<-1 #converts into binomial
data<-data[data$day<8,] #low confidence in later time points. most data are NA, and the remaining were contaminated shortly after


#loess-fit,will only be used for plotting raw data
agg<-aggregate(data$drops~data$timeseries,FUN = mean,na.rm=T)
lo<-loess(agg[,2]~agg[,1],span=0.3)
lo2<-lo$fitted
data$fitloess2<-lo2[data$measurement]


LD<-data[data$treatment=="LD",]
DD<-data[data$treatment=="DD",]


#plot raw data##############

#ugly plot of raw data, saves each as separate jpg file
for(i in 1:90){ 
jpeg(paste(i,".jpg",sep=""))
agg<- data[data$ID==levels(data$ID)[i],7] #vector with drops of one individual
agg2<- data[data$ID==levels(data$ID)[i],10] #vector with occurence of molting of one indiviudal
agg3<-as.numeric(is.na(agg)) #vector that descirbes which measurements of one individual are NA
plot(NA,xlim=c(0,185),ylim=c(0,1),xlab="time",ylab="drop",main=paste(data$morph[i],"    ",data$treatment[i]))
rect(24*0:7,-1,24*0:7+8,2,col="grey",xpd=F)
rect(24*0:7+8,-1,24*0:7+24,2,col="white",xpd=F)
box()

for (j in 1:length(agg)){
 rect(xleft=j*3+8,xright=j*3+8-3,ybottom=0,ytop=agg[j],col=2)   #draws red bar when a drop occured (if no drop occured, rectangle height is of length zero)
 rect(xleft=j*3+8,xright=j*3+8-3,ybottom=0,ytop=agg2[j]/2,col=4)   #draws blue bar when molting occured
 rect(xleft=j*3+8,xright=j*3+8-3,ybottom=0,ytop=agg3[j],col="darkgrey") #draws grey bar when drops are NA
}
dev.off()
}


#function to plot aggregated data, saving is deactivated
plotdata<-function(m,p,loess=F){ # m = main, p = print (logical), loess = draw loess line? (logical)
  # if(p==T){jpeg(paste(m,".jpg",sep=""))}
  plot(agg[,2]~agg[,1],ylab="mean",xlab="Day",main = m,xaxt="n") #agg contains mean no. of drops for each measurement. see line 95
  axis(1,at=agg[,1][agg[,1]%%8 == 0],labels= 1:7)
  rect(24*0:7,-1,24*0:7+8,1,col="grey")
  rect(24*0:7+8,-1,24*0:7+24,1,col="white")
  points(agg[,1],agg[,2])
  lines(x=agg[,1],y= agg[,2])
  #if(loess==T){lines(data$timeseries,data$fitloess,col=2,lty=2)}
  #if(p==T){dev.off()}
}


#plot aggregated population level data
#LD
agg<-aggregate(LD$drops~LD$timeseries, FUN = mean)
plotdata(m="raw LD drops",T,loess=T) #shaded bars are darkness. red line is loess-fit 

agg<-aggregate(LD$new_ex~LD$timeseries, FUN = mean)
plotdata("raw LD exuviae",T)

#DD
agg<-aggregate(DD$drops~DD$timeseries, FUN = mean)
plotdata(m="raw DD drops",T,T)

agg<-aggregate(DD$new_ex~DD$timeseries, FUN = mean)
plotdata("raw DD exuviae",T)

#exuviae contains little information, does not appear to be circadian
#could nevertheless be used to correct drops data (aphids are not expected to excrete honeydew while molting)


#-----------------modelling#######
#contents
#libraries, functions to plot data nicely

#calculation sample sizes

#molting rhythms: ex~time+day + (time|ID)

#molting ~ honeydew production 
#autocorrelation, crosscorrelation
#chi² tests

#drops:
#a) drops~time+day+(time|ID)
      #ld
      #dd (though alternative model in b makes more sense)
      #reduced dataset without molting individuals ld + dd
      #only winged individuals ld 
      #only non-winged individuals ld

#b) drops ~ time*measurement + (time|ID)
      #ld (though alternative model in a makes more sense)
      #dd
      #reduced dataset without molting individuals ld+dd
      #only winged dd
      #only non-winged dd


#libraries and functions####
#function to draw effects plot, model y~time+day + time|ID
drawf<-function(M,save=F,savename="p.eps"){
  if(save==T){cairo_ps(savename,width=10,pointsize =18)}
  effs<-allEffects(M)[[1]] #extract time effect
  #effs$fit is different than the fit displayed in print(effs)--> would need plogis-transformation
  effs<-as.data.frame(effs) #effs$fit is now replaced and needs no transformation anymore
  par(mar= (c(4, 5, 1, 1) + 0.1))
  fits<-c(effs$fit[3:8],effs$fit[1:2])
  fits<-rep(fits,2)  #get doubleplotted fitted data (backtransformed and ordered)
  upp<-c(effs$upper[3:8],effs$upper[1:2])
  lo<-c(effs$lower[3:8],effs$lower[1:2])
  x<-1:16
  barsiz<-(max(upp)-min(lo))/25#size of bars that indicate L/D conditions; scales with ylim of plot
      
  plot(x,fits,ylim=c(min(lo),max(upp)),xaxt="n",pch=21,cex=1.4,bg=1,ylab="Effect : Time",xlab="Time (hours)",cex.axis=1.5,cex.lab=1.5,xaxt="n")
  axis(1,at=1:16,labels=paste("ZT",rep(0:7*3,2),sep=""),cex.axis=1.5)
  #lower bar (indicates LD conditions)
  rect(0,    min(lo)-barsiz/10-barsiz,6.33  ,min(lo)-barsiz/10,col="white")#barsiz/10 correction because otherwise arrowheads would lie on edge of LD-bars
  rect(6.33, min(lo)-barsiz/10-barsiz,9     ,min(lo)-barsiz/10,col=1)
  rect(9,    min(lo)-barsiz/10-barsiz,14.33 ,min(lo)-barsiz/10,col="white")
  rect(14.33,min(lo)-barsiz/10-barsiz,18    ,min(lo)-barsiz/10,col=1)
  
  #upper bar (LD conditions)
  rect(0,    max(upp)+barsiz/10,6.33  ,max(upp)+barsiz,col="white")
  rect(6.33, max(upp)+barsiz/10,9     ,max(upp)+barsiz,col=1)
  rect(9,    max(upp)+barsiz/10,14.33 ,max(upp)+barsiz,col="white")
  rect(14.33,max(upp)+barsiz/10,18    ,max(upp)+barsiz,col=1)
  
  
  box()
  lines(x,fits,lwd=2)
  arrows(x,fits,x,upp,length=0.1,angle=90,col="red")
  arrows(x,fits,x,lo,length=0.1,angle=90,col="red")
  abline(v=9,lty=2)
 if(save==T){dev.off()}
 
 #print confidence intervals and means
 print ("effects:")
 print (fits[1:8])
 print ("upper CI")
 print (upp[1:8])
 print ("lower CI")
 print (lo[1:8])
 
}


overdisp_fun <- function(model) {
  ## number of variance parameters in 
  ##   an n-by-n variance-covariance matrix
  vpars <- function(m) {
    nrow(m)*(nrow(m)+1)/2
  }
  model.df <- sum(sapply(VarCorr(model),vpars))+length(fixef(model))
  rdf <- nrow(model.frame(model))-model.df
  rp <- residuals(model,type="pearson")
  Pearson.chisq <- sum(rp^2)
  prat <- Pearson.chisq/rdf
  pval <- pchisq(Pearson.chisq, df=rdf, lower.tail=FALSE)
  c(chisq=Pearson.chisq,ratio=prat,rdf=rdf,p=pval)
}


library(lme4)
library(effects)
library(beepr)
library(AICcmodavg)


LDclean<-LD[is.na(LD$drops)==F,]
DDclean<-DD[is.na(DD$drops)==F,]

#sample size####
plot(as.numeric(table(DDclean$measurement)),xlab="Measurement",ylab="N",type="l",lwd=2)
lines(as.numeric(table(LDclean$measurement)),xlab="Measurement",ylab="N",type="l",lwd=2,col=2)
text(2,55,"DD");text(2,25,"LD")


LDclean$day<-factor(LDclean$day)
LDclean$ID<-factor(LDclean$ID)
LDclean$time<-factor(LDclean$time)

DDclean$day<-factor(DDclean$day)
DDclean$ID<-factor(DDclean$ID)
DDclean$time<-factor(DDclean$time)

##########circadian pattern in exuviae?########
Mexld<-glmer(new_ex~time+day+(time|ID),family=binomial, data=LDclean,control=glmerControl(optimizer = "bobyqa",optCtrl=list(maxfun=100000)))
drawf(Mexld,save=F,savename="Exuviae LD.eps")

#pop level pseudo-R²
agg<-aggregate(LDclean$new_ex~LDclean$timeseries, FUN =mean)
LDclean$m1<-plogis(predict(Mexld))
agg2<-aggregate(LDclean$m1~LDclean$timeseries,FUN= mean)

resm<-lm(agg2[,2]~agg[,2]) #correlates model prediction with data, both aggregated for whole population
plot(agg2[,2]~agg[,2],xlab="aggregated observations",ylab = "predicted values")
abline(resm)
round(summary(resm)$r.squared,2)

#does model fit change with time?
agg[,3]<-agg2[,2]-agg[,2]
plot(agg[,3]~agg[,1],ylim=c(-0.3,0.2),xlab="time",ylab="(aggregated) residuals")
res2<-lm(agg[,3]~agg[,1])
abline(res2)
#variance constant over whole time


#same for DD
Mexdd<-glmer(new_ex~time+day+(time|ID),family=binomial, data=DDclean,control=glmerControl(optimizer = "bobyqa",optCtrl=list(maxfun=100000)))
drawf(Mexdd,save=F,savename="exuviae DD.eps")
overdisp_fun(Mexdd)
#pop level pseudo-R²
agg<-aggregate(DDclean$new_ex~DDclean$timeseries, FUN =mean)
DDclean$m1<-plogis(predict(Mexdd))
agg2<-aggregate(DDclean$m1~DDclean$timeseries,FUN= mean)
resm<-lm(agg2[,2]~agg[,2])
plot(agg2[,2]~agg[,2],xlab="aggregated observations",ylab = "predicted values")
abline(resm)
round(summary(resm)$r.squared,2)


#does model fit change with time?
agg[,3]<-agg2[,2]-agg[,2]
plot(agg[,3]~agg[,1],ylim=c(-0.3,0.2),xlab="time",ylab="(aggregated) residuals")
res2<-lm(agg[,3]~agg[,1])
abline(res2)


#does molting prevent honeydew production?####
table(LDclean$drops[LDclean$new_ex==0])
table(LDclean$drops[LDclean$new_ex==1])

x<-matrix(c(11,69,453,889),2,2)
chisq.test(x,correct=F) #yes, it does in LD

table(DDclean$drops[DDclean$new_ex==0])
table(DDclean$drops[DDclean$new_ex==1])
x2<-matrix(c(29,131,777,1865),2,2)
chisq.test(x2,correct=F) #yes it does in DD


agg<-aggregate(LDclean$drops~LDclean$timeseries, FUN =mean)
ex<-aggregate(LDclean$new_ex~LDclean$timeseries, FUN =mean)
acf(ex[,2])
ccf(ex[,2],agg[,2])

agg<-aggregate(DDclean$drops~DDclean$timeseries, FUN =mean)
ex<-aggregate(DDclean$new_ex~DDclean$timeseries, FUN =mean)
acf(ex[,2])
ccf(ex[,2],agg[,2])


#circadian pattern in drops?######
LDclean$measurement<-scale(LDclean$measurement)
DDclean$measurement<-scale(DDclean$measurement)
LDred<-subset(LDclean,new_ex==0)
DDred<-subset(DDclean,new_ex==0)
LDwings<-subset(LDred,morph=="F")
DDwings<-subset(DDred,morph=="F")
LDnowings<-subset(LDred,morph=="U")
DDnowings<-subset(DDred,morph=="U")

#a) using drops~time+day model
Mldfull<-glmer(drops~time+day +(time|ID),family=binomial, data=LDclean,control=glmerControl(optimizer = "bobyqa",optCtrl=list(maxfun=100000)))
Mddfull<-glmer(drops~time+day +(time|ID),family=binomial, data=DDclean,control=glmerControl(optimizer = "bobyqa",optCtrl=list(maxfun=100000)))

Mldred<-glmer(drops~time+day +(time|ID),family=binomial, data=LDred,control=glmerControl(optimizer = "bobyqa",optCtrl=list(maxfun=100000)))
Mddred<-glmer(drops~time+day +(time|ID),family=binomial, data=DDred,control=glmerControl(optimizer = "bobyqa",optCtrl=list(maxfun=100000)))

Mldwinged<-glmer(drops~time+day +(time|ID),family=binomial, data=LDwings,control=glmerControl(optimizer = "Nelder_Mead",optCtrl=list(maxfun=100000)))
Mldnowings<-glmer(drops~time+day +(time|ID),family=binomial, data=LDnowings,control=glmerControl(optimizer = "Nelder_Mead",optCtrl=list(maxfun=100000)))


overdisp_fun(Mldred)
overdisp_fun(Mddred)
#b)interaction model

Mldfull_int<-glmer(drops~time*measurement+(time|ID),family=binomial, data=LDclean,control=glmerControl(optimizer = "Nelder_Mead",optCtrl=list(maxfun=100000)))
Mddfull_int<-glmer(drops~time*measurement+(time|ID),family=binomial, data=DDclean,control=glmerControl(optimizer = "Nelder_Mead",optCtrl=list(maxfun=100000)))

Mldred_int<-glmer(drops~time*measurement+(time|ID),family=binomial, data=LDred,control=glmerControl(optimizer = "bobyqa",optCtrl=list(maxfun=100000)))
Mddred_int<-glmer(drops~time*measurement+(time|ID),family=binomial, data=DDred,control=glmerControl(optimizer = "bobyqa",optCtrl=list(maxfun=100000)))

AICc(Mldred)
AICc(Mldred_int)

AIC(Mldred)
AIC(Mldred_int)

AIC(Mddred)
AIC(Mddred_int)

AICc(Mddred)
AICc(Mddred_int)


Mddwinged_int  <-glmer(drops~time*measurement+(time|ID),family=binomial, data=DDwings,control=glmerControl(optimizer = "Nelder_Mead",optCtrl=list(maxfun=100000)))
Mddnowings_int<-glmer(drops~time*measurement+(time|ID),family=binomial, data=DDnowings,control=glmerControl(optimizer = "Nelder_Mead",optCtrl=list(maxfun=100000)))


#because molting prevents honeydew production, all further analysis will exclude molting individuals (dataset LDred)
#analysis has been repeated with LDclean, no difference in patterns
#LDred<-LDclean will do the trick

###analysis with LD (LDred)#####


agg<-aggregate(LDred$drops~LDred$timeseries, FUN =mean)
LDred$m1<-plogis(predict(Mldred))   # drops~time+day +(time|ID)
LDred$m2<-plogis (predict(Mldred_int)) #interaction model, drops~time*measurement+(time|ID)

aggred<-aggregate(LDred$m1~LDred$timeseries,FUN= mean)
aggred_int<-aggregate(LDred$m2~LDred$timeseries,FUN= mean)


x<-barplot(agg[,2],xlab="Day",ylab="mean drops",ylim=c(0,1)) #raw data
rect(-10,-1,200,1,col="grey")
rect(0.7+(0:8)* 9.5,-1,6.333333+(0:8)*9.5,1,col="white")
x<-barplot(agg[,2],col="blue",add=T) #raw data
box()
lines(x,aggred[,2],col="red",lwd=1) #red line: drops~time + day
lines(x,aggred_int[,2],col="black",lwd=1)#black line: drops ~ time * measurement
axis(1,at=x[1:60%%8==1],labels= 0:7,xpd=T)
#model without interactions seems sufficient

#how well do models explain observed data?
resm<-lm(aggred[,2]~agg[,2])
plot(aggred[,2]~agg[,2],xlab="aggregated observations",ylab = "predicted values")
abline(resm)
text(0.7,0.2,paste("R² =", round(summary(resm)$r.squared,2)))
#population level pseudo-R² = 0.45

resm_int<-lm(aggred_int[,2]~agg[,2])
plot(aggred_int[,2]~agg[,2],xlab="aggregated observations",ylab = "predicted values")
abline(resm_int)
text(0.7,0.2,paste("R² =", round(summary(resm_int)$r.squared,2)))
#pseudo-R²s = 0.40


#the interaction model gives actually a worse fit than the one without interaction
#this is because it has to use measurement as continous variable - treating day as factor allowws for non-linear effects


#plot effect time 
effsld <- allEffects(Mldred) 
plot(effsld)
#the effect of day is not interesting; also the time effect needs reordering
#nicer plot:
drawf(Mldred,save=T,savename="2017-05-24-eff_ld.eps") # x-axis is converted into ZT (zeitgeber time), 8 am is ZT 0, midnight is ZT 16
#drawf(Mldfull)->same


#raw data + model
cairo_ps("2017-05-24-raw_ld_points.eps",width=10,pointsize = 18)
par(mar= (c(4, 5, 1, 1) + 0.1))
x<-plot(NA,xlab="Day",ylab="Mean drops",ylim=c(0,0.8),xlim=c(0,56),xaxt="n",cex.axis=1.5,cex.lab=1.5)
db<-(24*0:7)/24 *8 #day begin
de<-(24*0:7 + 16)/24 *8 #day ends
ne<-(24*1:8)/24 *8  #night ends (night begins = de)
#rect(db,0,de,1,col="white") #rectangle from day begin to day end
#rect(de,0,ne,1,col="grey")
#rect(0,0,-3,1,col="grey")
axis(1, at = db,labels=1:8,cex.axis=1.5)

rect(db,0.8,de,0.83,col="white") #rectangle from day begin to day end
rect(de,0.8,ne,0.83,col="black")
rect(0,0.8,-3,0.83,col="black")

rect(db,0,de,-0.03,col="white") #rectangle from day begin to day end
rect(de,0,ne,-0.03,col="black")
rect(0,0,-3,-0.03,col="black")
points(x=0:55,y=agg[,2],pch=21,cex=0.6,bg="red",col="red") #raw data
lines(x=0:55,y=agg[,2],pch=21,cex=0.5,bg="lightgrey",lwd=0.5)
box()
lines(0:55,aggred[,2],col=1,lwd=3) #model predictions
abline(v=db,lty=2)
dev.off()

          


####DD--------------------
#mostly copy of LD!
agg<-aggregate(DDred$drops~DDred$timeseries, FUN =mean)
DDred$m1<-plogis(predict(Mddred))   # drops~time+day +(time|ID)
DDred$m2<-plogis (predict(Mddred_int)) #interaction model, drops~time*measurement+(time|ID)

aggred<-aggregate(DDred$m1~DDred$timeseries,FUN= mean)
aggred_int<-aggregate(DDred$m2~DDred$timeseries,FUN= mean)


x<-barplot(agg[,2],xlab="Day",ylab="mean drops",ylim=c(0,1)) #raw data
rect(-10,-1,200,1,col="grey")
rect(0.7+(0:8)* 9.5,-1,6.333333+(0:8)*9.5,1,col="white")
x<-barplot(agg[,2],col="blue",add=T) #raw data
box()
lines(x,aggred[,2],col="red",lwd=1) #red line: drops~time + day
lines(x,aggred_int[,2],col="black",lwd=1)#black line: drops ~ time * measurement
axis(1,at=x[1:60%%8==1],labels= 0:7,xpd=T)
#model with interactions catches damping over first 3 days better but is then equally bad


#how well do models explain observed data?
resm<-lm(aggred[,2]~agg[,2])
plot(aggred[,2]~agg[,2],xlab="aggregated observations",ylab = "predicted values")
abline(resm)
text(0.7,0.2,paste("R² =", round(summary(resm)$r.squared,2)))
#population level pseudo-R² = 0.37

resm_int<-lm(aggred_int[,2]~agg[,2])
plot(aggred_int[,2]~agg[,2],xlab="aggregated observations",ylab = "predicted values")
abline(resm_int)
text(0.7,0.2,paste("R² =", round(summary(resm_int)$r.squared,2)))
#pseudo-R²s = 0.42


#1. model without interaction: effect plot, raw data, simplified effect plot
# this is not so useful, interaction model is further down

effsdd <- allEffects(Mddred) 
plot(effsdd)
#the effect of day is not interesting; also the time effect needs reordering
#nicer plot:
drawf(Mddred,save=T,savename="eff_dd.eps") # x-axis is converted into ZT (zeitgeber time), 8 am is ZT 0, midnight is ZT 16
#drawf(Mldfull)->same


#raw data + model without interaction
cairo_ps("2017-05-24-raw_dd_points.eps",width=10,pointsize = 18)
par(mar= (c(4, 5, 1, 1) + 0.1))
x<-plot(NA,xlab="Day",ylab="Mean drops",ylim=c(0,0.85),xlim=c(0,56),xaxt="n",cex.axis=1.5,cex.lab=1.5)
db<-(24*0:7)/24 *8 #day begin
de<-(24*0:7 + 16)/24 *8 #day ends
ne<-(24*1:8)/24 *8  #night ends (night begins = de)
#rect(db,0,de,1,col="white") #rectangle from day begin to day end
#rect(de,0,ne,1,col="grey")
#rect(0,0,-3,1,col="grey")
axis(1, at = db,labels=1:8,cex.axis=1.5)

rect(db,0.85,de,0.88,col="grey") #rectangle from day begin to day end
rect(de,0.85,ne,0.88,col="black")
rect(0,0.85,-3,0.88,col="black")

rect(db,0,de,-0.03,col="grey") #rectangle from day begin to day end
rect(de,0,ne,-0.03,col="black")
rect(0,0,-3,-0.03,col="black")
points(x=0:55,y=agg[,2],pch=21,cex=0.6,bg="red",col="red") #raw data
lines(x=0:55,y=agg[,2],pch=21,cex=0.5,bg="lightgrey",lwd=0.5)
box()
lines(0:55,aggred[,2],col=1,lwd=3) #model predictions
abline(v=db,lty=2)
dev.off()


#interaction model
#effects plot
resdd <- allEffects(Mddred_int) 
plot(resdd) #ugly and strange order

r<-as.data.frame(resdd[[1]])
head(r) #needs reordering to start at 8
rv<-c(3:8,1,2)
rv2<-c(rv,rv+8,rv+16,rv+24,rv+32,rv+40,rv+48)
r<-r[rv2,]
r


cairo_ps("2017-05-24-effects_interaction_dd.eps",width=10,pointsize= 18)
par(mar= (c(4, 5, 1, 1) + 0.1))
plot(NA, xlim=c(1,7*8-2),ylim=c(min(r$lower),max(r$upper)+0.02),xaxt="n",xlab="ZT (Time since lights-on)",ylab="Effect",xaxt="n",cex.axis=1.5,cex.lab=1.5)
db<-(24*0:7)/24 *8 #day begin
de<-(24*0:7 + 16)/24 *8 #day ends
ne<-(24*1:8)/24 *8  #night ends (night begins = de)
#rect(db,0,de,1,col="white") #rectangle from day begin to day end
#rect(de,0,ne,1,col="grey")
#rect(0,0,-3,1,col="grey")
r$n<-1:56 
axis(1, at = db[1:7],labels=1:7,cex.axis=1.5)

rect(db,0.8,de,0.77,col="grey") #rectangle from day begin to day end
rect(de,0.8,ne,0.77,col="black")
rect(0,0.8,-3,0.77,col="black")

rect(db,0.09,de,0.12,col="grey") #rectangle from day begin to day end
rect(de,0.09,ne,0.12,col="black")
rect(0,0.09,-3,0.12,col="black")
abline(v=0+8*0:6,lty=2)

points(x=0:55,y=r$fit,pch=21,bg=1,cex=1.5)
lines(x=0:55,y=r$fit,lwd=2)
arrows(0:55,r$fit,0:55,r$lower,angle=90,length=0,col="red",lwd=1.5)
arrows(0:55,r$fit,0:55,r$upper,angle=90,length=0,col="red",lwd=1.5)

box()

dev.off()

#raw data + model with interaction (nearly copy of model without interaction)
cairo_ps("raw_dd_points_int.eps",width=10)
par(mar= (c(4, 5, 1, 1) + 0.1))
x<-plot(NA,xlab="Day",ylab="Mean drops",ylim=c(0,0.85),xlim=c(0,56),xaxt="n",cex.axis=1.5,cex.lab=1.5)
db<-(24*0:7)/24 *8 #day begin
de<-(24*0:7 + 16)/24 *8 #day ends
ne<-(24*1:8)/24 *8  #night ends (night begins = de)
#rect(db,0,de,1,col="white") #rectangle from day begin to day end
#rect(de,0,ne,1,col="grey")
#rect(0,0,-3,1,col="grey")
axis(1, at = db,labels=1:8,cex.axis=1.5)

rect(db,0.85,de,0.88,col="grey") #rectangle from day begin to day end
rect(de,0.85,ne,0.88,col="black")
rect(0,0.85,-3,0.88,col="black")

rect(db,0,de,-0.03,col="grey") #rectangle from day begin to day end
rect(de,0,ne,-0.03,col="black")
rect(0,0,-3,-0.03,col="black")
points(x=0:55,y=agg[,2],pch=21,cex=0.6,bg="red",col="red") #raw data
lines(x=0:55,y=agg[,2],pch=21,cex=0.5,bg="lightgrey",lwd=0.5)
box()
lines(0:55,aggred_int[,2],col=1,lwd=3) #model predictions
abline(v=db,lty=2)
dev.off()


#####the end!
